# Supplementary material for: Susceptibility loci for metabolic syndrome and metabolic components identified in Han Chinese: a multi‐stage genome‐wide association study
Source: J Cell Mol Med. 2017 Mar 30;21(6):1106–16. doi: 10.1111/jcmm.13042 (PMC5431133; doi:10.1111/jcmm.13042)
Supplement: Supplementary file 2 — Table S7 Results for the association analyses of MetS and metabolic conponents in the dataset of current study (discovery stage) for the previously reported SNPs. [file JCMM-21-1106-s002.xlsx]

## Sheet: Supplementary table 7
Table S7. Results for the association analyses of MetS and metabolic conponents in the dataset of current study (discovery stage) for the previously reported SNPs.
Study_reported	Initial sample description_reported	Traits_reported	Chr_reported	Position_reported	Reported genes_reported	SNPS_reported	Effect allele_reported	Context_reported	P-value_reported	OR / beta reported*	95% CI (unit)_reported	OR / beta current study#	se_current study	P-value_current study	effect allele_current study	Consistent with previous reports? (P<0.05)	Consistent with previous reports? (P<0.10)
Meta-analysis of genome-wide association studies identifies common variants associated with blood pressure variation in east Asians.	19,608 East Asian ancestry individuals	Systolic blood pressure	1	10736809	CASZ1	rs880315	C	intron	7e-07	0.74	[0.45-1.03] (mm Hg increase)	-0.9344	0.5	0.06181	T	/	Yes
Genome-wide association study in Chinese identifies novel loci for blood pressure and hypertension.	11,816 Han Chinese ancestry individuals	Diastolic blood pressure	1	10736809	CASZ1	rs880315	C	intron	8e-08	0.46	[0.28-0.64] (unit increase)	-0.8595	0.3379	0.01107	T	Yes	Yes
Genome-wide association study in Chinese identifies novel loci for blood pressure and hypertension.	11,816 Han Chinese ancestry individuals	Systolic blood pressure	1	10736809	CASZ1	rs880315	C	intron	6e-10	0.97	[0.66-1.28] (unit increase)	-0.9344	0.5	0.06181	T	/	Yes
Meta-analysis of genome-wide association studies identifies common variants associated with blood pressure variation in east Asians.	19,608 East Asian ancestry individuals	Diastolic blood pressure	1	10736809	CASZ1	rs880315	C	intron	3e-10	0.56	[0.38-0.74] (mm Hg increase)	-0.8595	0.3379	0.01107	T	Yes	Yes
Genome-wide association study identifies eight loci associated with blood pressure.	34,433 European ancestry individuals	Systolic blood pressure	1	11802721	AGTRAP, CLCN6, MTHFR, NPPA, NPPB	rs17367504	G	intron	2e-13	0.85	[0.63-1.07] (mm Hg decrease)	-1.468	0.7854	0.06169	G	/	Yes
Genome-wide analysis of BMI in adolescents and young adults reveals additional insight into the effects of genetic loci over the life course.	Up to 13,627 European ancestry individuals	Body mass index	1	18663757	PAX7	rs2236835	A	intron	8e-06	0.128	[0.071-0.185] (unit decrease)	-0.1966	0.1493	0.1881	A	/	/
Discovery and refinement of loci associated with lipid levels.	94,595 European ancestry individuals	LDL cholesterol	1	25449242	LDLRAP1	rs12027135	A	intron	2e-14	0.03	[NR] (unit decrease)	-0.01058	0.02539	0.6768	T	/	/
94,595 European ancestry individuals	93,982 European ancestry individuals	HDL cholesterol	1	39562508	PABPC4	rs4660293	G	intron	3e-18	0.035	[NR] (unit decrease)	0.01348	0.02236	0.5466	G	/	/
Newly identified loci that influence lipid concentrations and risk of coronary artery disease.	8,589 European ancestry individuals	LDL cholesterol	1	55030366	PCSK9	rs11206510	T	intergenic	4e-11	3.04	[NR] (mg/dl higher)	0.003381	0.0462	0.9417	C	/	/
Discovery and refinement of loci associated with lipid levels.	94,595 European ancestry individuals	LDL cholesterol	1	55038977	PCSK9	rs2479409	G	nearGene-5	3e-50	0.064	[NR] (unit increase)	0.009606	0.02469	0.6973	A	/	/
Loci influencing lipid levels and coronary heart disease risk in 16 European population cohorts.	17,100 European ancestry individuals, 715 Orcadian individuals	Triglycerides	1	62465961	DOCK7	rs1167998	C	intron	2e-12	0.09	[NR] (s.d. decrease)	-0.004555	0.007036	0.5175	C	/	/
Genetic variants influencing circulating lipid levels and risk of coronary artery disease.	up to 17,723 European ancestry individuals	Triglycerides	1	62531167	DOCK7, ANGPTL3	rs1168013	G	intron	6e-08	0.04	[0.03-0.05] (unit increase)	-0.004031	0.00705	0.5676	C	/	/
Discovery and refinement of loci associated with lipid levels.	94,595 European ancestry individuals	Triglycerides	1	62560271	ANGPTL3	rs2131925	G	intron	3e-74	0.066	[NR] (mg/dL decrease)	-0.00446	0.007067	0.5281	G	/	/
Newly identified loci that influence lipid concentrations and risk of coronary artery disease.	8,684 European ancestry individuals	Triglycerides	1	62583922	ANGPTL3	rs1748195	C	intron	2e-10	7.12	[NR] (mg/dl higher)	-0.004221	0.007063	0.5501	G	/	/
Genome-wide association study of hematological and biochemical traits in a Japanese population.	8,993 Japanese ancestry individuals	Triglycerides	1	62652525	ANGPTL3	rs10889353	C	intron	2e-09	0.126	[0.085-0.167] (unit decrease)	-0.005265	0.007648	0.4913	C	/	/
Genome-wide association study of anthropometric traits and evidence of interactions with age and study year in Filipino women.	1,780 Filipino ancestry females	Body mass index	1	63015059	ATG4C	rs17124318	C	intergenic	6e-07	0.07	[0.04-0.10] (unit increase)	-0.1713	0.1086	0.1149	G	/	/
EMR-linked GWAS study: investigation of variation landscape of loci for body mass index in children.	up to 2,860 European ancestry children	Body mass index	1	69741396	LRRC7	rs10889850	?	intron	2e-06	4.78	[NR] (z score decrease)	0.001251	0.1348	0.9926	T	/	/
Genome-wide meta-analysis identifies 11 new loci for anthropometric traits and provides insights into genetic architecture.	7,962 European ancestry high body mass index individuals, 8,106 European ancestry low body mass index individuals	Body mass index	1	72299433	NEGR1	rs2568958	A	intergenic	2e-14	1.16	[NR]	0.1539	0.1564	0.3253	G	/	/
Association analyses of 249,796 individuals reveal 18 new loci associated with body mass index.	Up to 123,865 European ancestry individuals	Body mass index	1	72346757	NEGR1	rs2815752	A	intergenic	2e-22	0.13	[0.09-0.17] (kg/m2 increase)	0.1539	0.1564	0.3253	G	/	/
Genome-wide analysis of BMI in adolescents and young adults reveals additional insight into the effects of genetic loci over the life course.	Up to 13,627 European ancestry individuals	Body mass index	1	72372723	NEGR1	rs10789336	A	intergenic	1e-06	0.042	[0.024-0.060] (unit increase)	0.1581	0.1541	0.3051	G	/	/
Association analyses of 249,796 individuals reveal 18 new loci associated with body mass index.	Up to 123,865 European ancestry individuals	Body mass index	1	74525960	TNNI3K	rs1514175	A	intron;intron	8e-14	0.07	[0.03-0.11] (kg/m2 increase)	-0.007608	0.09497	0.9362	G	/	/
Association analyses of 249,796 individuals reveal 18 new loci associated with body mass index.	Up to 123,865 European ancestry individuals	Body mass index	1	96479241	PTBP2	rs1555543	C	intergenic	4e-10	0.06	[0.02-0.10] (kg/m2 increase)	-0.07778	0.1231	0.5274	A	/	/
Genome-wide association yields new sequence variants at seven loci that associate with measures of obesity.	72,598 European ancestry individuals, 1,160 African American individuals	Body mass index	1	96571527	EEF1AL9	rs10783050	C	intergenic	4e-06	2.6	[1.50-3.70] (% SD)	0.04558	0.08032	0.5705	T	/	/
Common variants at 30 loci contribute to polygenic dyslipidemia.	19,840 European ancestry individuals	LDL cholesterol	1	109274968	CELSR2, PSRC1, SORT1	rs12740374	T	UTR-3	2e-42	0.23	[0.19-0.27] (s.d. decrease)	-0.02473	0.04842	0.6096	T	/	/
Genetic variants influencing circulating lipid levels and risk of coronary artery disease.	up to 17,723 European ancestry individuals	LDL cholesterol	1	109275216	CELSR2	rs660240	A	UTR-3	1e-26	0.04	[0.03-0.05] (unit decrease)	-0.02082	0.04852	0.6679	T	/	/
Discovery and refinement of loci associated with lipid levels.	94,595 European ancestry individuals	LDL cholesterol	1	109275684	SORT1	rs629301	G	UTR-3	5e-241	0.167	[NR] (unit decrease)	-0.02113	0.04712	0.654	G	/	/
Six new loci associated with blood low-density lipoprotein cholesterol, high-density lipoprotein cholesterol or triglycerides in humans.	2,758 European ancestry individuals	LDL cholesterol	1	109275908	CELSR2, PSRC1, SORT1	rs646776	C	nearGene-3	3e-29	0.16	[0.14-0.18] (% SD lower)	-0.03353	0.04611	0.4672	C	/	/
LDL-cholesterol concentrations: a genome-wide association study.	11,685 European ancestry individuals	LDL cholesterol	1	109279544	CELSR2, PSRC1	rs599839	G	nearGene-3	1e-33	0.16	[0.14-0.18] (mmol/L decrease)	-0.01518	0.04459	0.7335	G	/	/
Genome-wide association study in Chinese identifies novel loci for blood pressure and hypertension.	11,816 Han Chinese ancestry individuals	Diastolic blood pressure	1	112646431	MOV10	rs10745332	A	intron	8e-08	0.53	[0.33-0.73] (unit increase)	-0.912	0.4421	0.03927	G	Yes	Yes
Genome-wide association study in Chinese identifies novel loci for blood pressure and hypertension.	11,816 Han Chinese ancestry individuals	Systolic blood pressure	1	112646431	MOV10	rs10745332	A	intron	3e-09	0.96	[0.61-1.31] (unit increase)	-1.243	0.6525	0.05688	G	/	Yes
Meta-analysis of genome-wide association studies identifies common variants associated with blood pressure variation in east Asians.	19,608 East Asian ancestry individuals	Systolic blood pressure	1	112648185	CAPZA1, ST7L	rs17030613	C	intron	8e-06	0.49	[0.27-0.71] (mm Hg increase)	1.319	0.4777	0.005839	C	Yes	Yes
Meta-analysis of genome-wide association studies identifies common variants associated with blood pressure variation in east Asians.	19,608 East Asian ancestry individuals	Diastolic blood pressure	1	112648185	CAPZA1, ST7L	rs17030613	C	intron	1e-08	0.38	[0.24-0.52] (mm Hg increase)	0.9374	0.3242	0.003884	C	Yes	Yes
Genetic variants in novel pathways influence blood pressure and cardiovascular disease risk.	69,395 European ancestry individuals	Systolic blood pressure	1	112673921	MOV10	rs2932538	G	nearGene-5	1e-09	0.388	[NR] (mmHg increase)	-1.2	0.6491	0.06459	A	/	Yes
Genetic variants in novel pathways influence blood pressure and cardiovascular disease risk.	69,395 European ancestry individuals	Diastolic blood pressure	1	112673921	MOV10	rs2932538	G	nearGene-5	1e-09	0.24	[NR] (mmHg increase)	-0.9539	0.4391	0.02996	A	Yes	Yes
Meta-analysis identifies 13 new loci associated with waist-hip ratio and reveals sexual dimorphism in the genetic basis of fat distribution.	Up to 77,167 European ancestry individuals	Waist-hip ratio	1	118961220	WARS2, TBX15	rs984222	G	intron	9e-25	0.03	[NR] (unit increase)	-0.0002384	0.001809	0.8952	C	/	/
94,595 European ancestry individuals	93,982 European ancestry individuals	HDL cholesterol	1	156730859	PMVK, HDGF	rs12145743	G	intron	2e-08	0.02	[NR] (unit increase)	0.008973	0.02196	0.6829	G	/	/
Meta-analysis identifies 13 new loci associated with waist-hip ratio and reveals sexual dimorphism in the genetic basis of fat distribution.	Up to 77,167 European ancestry individuals	Waist-hip ratio	1	172377408	PIGC, DNM3	rs1011731	G	intron;intron	1e-17	0.03	[NR] (unit increase)	0.001571	0.002695	0.5599	G	/	/
Genome-wide meta-analysis identifies 11 new loci for anthropometric traits and provides insights into genetic architecture.	7,962 European ancestry high body mass index individuals, 8,106 European ancestry low body mass index individuals	Body mass index	1	177883445	SEC16B	rs633715	C	intergenic	5e-12	1.21	[NR]	0.0349	0.09861	0.7235	C	/	/
Common variants at CDKAL1 and KLF9 are associated with body mass index in east Asian populations.	26,620 Japanese ancestry individuals	Body mass index	1	177886382	SEC16B	rs516636	A	intergenic	3e-09	0.05	[0.034-0.066] (unit increase)	0.03578	0.1002	0.7212	A	/	/
Meta-analysis of genome-wide association studies in East Asian-ancestry populations identifies four new loci for body mass index.	82,438 East Asian ancestry individuals, 4,301 South East Asian ancestry individuals	Body mass index	1	177904075	SEC16B	rs574367	T	intergenic	2e-19	0.058	[0.045-0.071] (unit increase)	0.02366	0.1006	0.8141	T	/	/
Association analyses of 249,796 individuals reveal 18 new loci associated with body mass index.	Up to 123,865 European ancestry individuals	Body mass index	1	177920345	SEC16B	rs543874	G	intergenic	4e-23	0.22	[0.16-0.28] (kg/m2 increase)	0.02769	0.09985	0.7816	G	/	/
94,595 European ancestry individuals	93,982 European ancestry individuals	HDL cholesterol	1	178546177	ANGPTL1	rs4650994	G	intron	7e-09	0.021	[NR] (unit increase)	0.01627	0.01397	0.2445	G	/	/
94,595 European ancestry individuals	93,982 European ancestry individuals	HDL cholesterol	1	182199750	ZNF648	rs1689800	G	intergenic	5e-20	0.034	[NR] (unit decrease)	0.01231	0.01511	0.4154	G	/	/
Genome-wide association analysis of metabolic traits in a birth cohort from a founder population.	4,763 Northern Finnish founder individuals	LDL cholesterol	1	207701830	CR1L	rs4844614	A	intron	2e-07	0.1	[0.06-0.14] (mmol/l increase)	0.01962	0.02369	0.4076	T	/	/
Genome-wide meta-analysis identifies 11 new loci for anthropometric traits and provides insights into genetic architecture.	4,774 European ancestry high waist-to-hip ratio individuals, 5,481 European ancestry low waist-to-hip ratio individuals	Waist-hip ratio	1	219519878	LYPLAL1	rs2820464	G	intergenic	7e-09	1.16	[NR]	-0.003624	0.001976	0.06694	A	/	/
Meta-analysis identifies 13 new loci associated with waist-hip ratio and reveals sexual dimorphism in the genetic basis of fat distribution.	Up to 77,167 European ancestry individuals	Waist-hip ratio	1	219577375	LYPLAL1	rs4846567	G	intergenic	7e-21	0.03	[NR] (unit increase)	-0.001432	0.002023	0.4791	T	/	/
8,656 European ancestry individuals	11,437 European ancestry individuals	HDL cholesterol	1	230159169	GALNT2	rs2144300	T	intron	3e-14	1.11	[NR] (mg/dl higher)	0.02243	0.01831	0.2207	T	/	/
94,595 European ancestry individuals	93,982 European ancestry individuals	HDL cholesterol	1	230159944	GALNT2	rs4846914	G	intron	4e-41	0.048	[NR] (unit decrease)	0.0185	0.01752	0.2912	A	/	/
up to 17,723 European ancestry individuals	up to 37,774 European ancestry individuals, up to 9,665 Indian Asian ancestry individuals	HDL cholesterol	1	230169242	GALNT2	rs10489615	G	intron	4e-09	0.02	[0.01-0.03] (unit increase)	0.02253	0.01654	0.1734	G	/	/
Genome-wide association study of coronary heart disease and its risk factors in 8,090 African Americans: the NHLBI CARe Project.	7,565 African American individuals	LDL cholesterol	1	234590266	intergenic	rs744487	A	intergenic	5e-06	0.069	[0.039-0.099] (unit decrease)	-0.04365	0.02599	0.09324	C	/	No
Meta-analysis of genome-wide association studies in East Asian-ancestry populations identifies four new loci for body mass index.	82,438 East Asian ancestry individuals, 4,301 South East Asian ancestry individuals	Body mass index	2	443281	intergenic	rs4854307	C	intergenic	2e-06	0.0263	[0.016-0.036] (unit increase)	0.07406	0.08124	0.3621	C	/	/
Meta-analysis of genome-wide association data identifies novel susceptibility loci for obesity.	8,463 European ancestry individuals, 7,478 African American individuals, 3,348 Hispanic individuals, 1,624 Han Chinese ancestry individuals	Body mass index	2	622531	TMEM18	rs939583	C	intergenic	1e-07	0.07	[0.050-0.090] (kg/m2 decrease)	-0.274	0.1361	0.04424	C	Yes	Yes
Association analyses of 249,796 individuals reveal 18 new loci associated with body mass index.	Up to 123,865 European ancestry individuals	Body mass index	2	622827	TMEM18	rs2867125	C	intergenic	3e-49	0.31	[0.25-0.37] (kg/m2 increase)	-0.2984	0.1354	0.02771	T	Yes	Yes
Genome-wide meta-analysis identifies 11 new loci for anthropometric traits and provides insights into genetic architecture.	7,962 European ancestry high body mass index individuals, 8,106 European ancestry low body mass index individuals	Body mass index	2	624678	TMEM18	rs2903492	A	intergenic	6e-15	1.26	[NR]	-0.2769	0.1359	0.04173	G	Yes	Yes
Genome-wide analysis of BMI in adolescents and young adults reveals additional insight into the effects of genetic loci over the life course.	Up to 13,627 European ancestry individuals	Body mass index	2	629244	TMEM18	rs12463617	A	intergenic	3e-17	0.1	[0.076-0.124] (unit decrease)	-0.2908	0.1354	0.03181	A	Yes	Yes
Six new loci associated with body mass index highlight a neuronal influence on body weight regulation.	32,387 European ancestry individuals	Body mass index	2	634905	TMEM18	rs6548238	C	intergenic	1e-18	0.26	[0.19-0.34] (kg/m2 increase)	-0.2866	0.1357	0.0348	T	Yes	Yes
Genome-wide association yields new sequence variants at seven loci that associate with measures of obesity.	72,598 European ancestry individuals, 1,160 African American individuals	Body mass index	2	644953	TMEM18	rs7561317	G	intergenic	4e-17	6.12	[4.69-7.55] (% SD increase)	-0.2834	0.1356	0.03683	A	Yes	Yes
Familial defective apolipoprotein B-100 and increased low-density lipoprotein cholesterol and coronary artery calcification in the old order amish.	841 Amish individuals	LDL cholesterol	2	20703255	APOB	rs4971516	?	intron	2e-52			-0.02498	0.035	0.4755	C	/	/
up to 17,723 European ancestry individuals	up to 37,774 European ancestry individuals, up to 9,665 Indian Asian ancestry individuals	HDL cholesterol	2	20976028	APOB	rs11902417	G	intergenic	4e-07	0.02	[0.01-0.03] (unit decrease)	0.01766	0.01646	0.2834	G	/	/
Genetic variants influencing circulating lipid levels and risk of coronary artery disease.	up to 17,723 European ancestry individuals	Triglycerides	2	20981153	APOB	rs6544366	T	intergenic	2e-07	0.04	[0.03-0.05] (unit decrease)	0.003688	0.0069	0.593	G	/	/
Loci influencing lipid levels and coronary heart disease risk in 16 European population cohorts.	17,100 European ancestry individuals, 715 Orcadian individuals	Triglycerides	2	20983311	APOB	rs6754295	C	intergenic	3e-08	0.08	[NR] (s.d. decrease)	0.004529	0.006916	0.5126	T	/	/
Common variants at 30 loci contribute to polygenic dyslipidemia.	19,840 European ancestry individuals	Triglycerides	2	20985339	APOB	rs7557067	G	intergenic	9e-12	0.08	[0.04-0.12] (s.d. decrease)	0.004503	0.006959	0.5177	A	/	/
Biological, clinical and population relevance of 95 loci for blood lipids.	96,598 European ancestry individuals	Triglycerides	2	21002409	APOB	rs1042034	C	missense	1e-45	5.99	[5.11-6.87] (mg/dL decrease)	0.003035	0.006937	0.6617	T	/	/
Discovery and refinement of loci associated with lipid levels.	94,595 European ancestry individuals	LDL cholesterol	2	21041028	APOB	rs1367117	A	missense	1e-182	0.119	[NR] (unit increase)	0.08083	0.03551	0.02293	A	Yes	Yes
A meta-analysis identifies new loci associated with body mass index in individuals of African ancestry.	37,956 African American individuals, 1,188 Nigerian ancestry individuals	Body mass index	2	24894108	ADCY3	rs7586879	T	intron	4e-08	0.047	[0.029-0.065] (unit increase)	-0.02995	0.08018	0.7088	T	/	/
Meta-analysis identifies common variants associated with body mass index in east Asians.	22,762 East Asian ancestry individuals, 2,522 Malay ancestry individuals, 2,431 Chinese, Malay and Asian Indian ancestry individuals	Body mass index	2	24908447	ADCY3, DNAJC27	rs6545814	G	intron	1e-13	3.26	[1.77-4.75] (% increase)	-0.04429	0.0792	0.5761	G	/	/
Association analyses of 249,796 individuals reveal 18 new loci associated with body mass index.	Up to 123,865 European ancestry individuals	Body mass index	2	24935139	ADCY3, POMC, RBJ	rs713586	C	intergenic	6e-22	0.14	[0.10-0.18] (kg/m2 increase)	-0.05712	0.07878	0.4685	C	/	/
Genome-wide analysis of BMI in adolescents and young adults reveals additional insight into the effects of genetic loci over the life course.	Up to 13,627 European ancestry individuals	Body mass index	2	25146133	POMC	rs1561288	T	intron	5e-08	0.055	[0.035-0.075] (unit decrease)	-0.03129	0.08772	0.7213	T	/	/
Genome-wide association study of coronary heart disease and its risk factors in 8,090 African Americans: the NHLBI CARe Project.	7,565 African American individuals	LDL cholesterol	2	25664689	DTNB	rs11684202	A	intron	6e-06	0.0938	[0.053-0.134] (unit decrease)	-0.02527	0.02909	0.3852	G	/	/
Discovery and refinement of loci associated with lipid levels.	94,595 European ancestry individuals	Triglycerides	2	27508073	GCKR	rs1260326	T	missense	2e-239	0.115	[NR] (mg/dL increase)	-0.01022	0.00592	0.08443	C	/	Yes
Genome-wide association meta-analysis identifies novel variants associated with fasting plasma glucose in East Asians.	24,740 East Asian individuals	Fasting plasma glucose	2	27518370	GCKR	rs780094	?	intron	4e-09	0.052	[0.034-0.070] (unit increase)	-0.01937	0.04724	0.6818	C	/	/
Newly identified loci that influence lipid concentrations and risk of coronary artery disease.	8,684 European ancestry individuals	Triglycerides	2	27518370	GCKR	rs780094	T	intron	6e-32	8.59	[NR] (mg/dl higher)	-0.01081	0.005876	0.06605	C	/	Yes
Large-scale genome-wide association studies in East Asians identify new genetic loci influencing metabolic traits.	12,545 Korean ancestry individuals	Triglycerides	2	27520287	GCKR	rs780092	G	intron	5e-27	0.05	[0.041-0.059] (mg/dL decrease)	-0.001018	0.006434	0.8743	G	/	/
Discovery and refinement of loci associated with lipid levels.	94,595 European ancestry individuals	LDL cholesterol	2	62922422	EHBP1	rs2710642	G	intron	6e-09	0.024	[NR] (unit decrease)	-0.01039	0.02529	0.6814	G	/	/
Genome-wide association of body fat distribution in African ancestry populations suggests new loci.	up to 19,744 African American individuals	Waist-hip ratio	2	67374839	ETAA1	rs6739392	A	intergenic	4e-06	0.06	[0.04-0.08] (unit increase)	-0.0005089	0.001786	0.7757	A	/	/
Gene-age interactions in blood pressure regulation: a large-scale investigation with the CHARGE, Global BPgen, and ICBP Consortia.	55,796 European ancestry individuals	Diastolic blood pressure	2	108267586	SULT1C3	rs4638749	G	intergenic	6e-07	0.81	[0.5-1.12] (mmHg decrease)	0.5552	0.3586	0.1218	G	/	/
Discovery and refinement of loci associated with lipid levels.	94,595 European ancestry individuals	LDL cholesterol	2	120551912	LOC84931	rs2030746	T	intergenic	9e-09	0.021	[NR] (unit increase)	0.00351	0.0231	0.8792	T	/	/
EMR-linked GWAS study: investigation of variation landscape of loci for body mass index in children.	up to 2,860 European ancestry children	Body mass index	2	154314627	GALNT13	rs12693973	?	intron	2e-06	4.8	[NR] (z score decrease)	-0.109	0.09602	0.2563	G	/	/
Meta-analysis of genome-wide association studies identifies common variants associated with blood pressure variation in east Asians.	19,608 East Asian ancestry individuals	Systolic blood pressure	2	164050310	GRB14, FIGN	rs16849225	C	intergenic	4e-11	0.75	[0.53-0.97] (mm Hg increase)	-1.38	0.4964	0.005511	T	Yes	Yes
Gene-age interactions in blood pressure regulation: a large-scale investigation with the CHARGE, Global BPgen, and ICBP Consortia.	55,796 European ancestry individuals	Systolic blood pressure	2	164230237	GRB14, FIGN	rs11891401	T	intergenic	2e-06	0.67	[0.4-0.94] (mmHg increase)	-1.345	0.5644	0.01725	A	Yes	Yes
Meta-analysis identifies 13 new loci associated with waist-hip ratio and reveals sexual dimorphism in the genetic basis of fat distribution.	Up to 77,167 European ancestry individuals	Waist-hip ratio	2	164656581	GRB14	rs10195252	T	intron	2e-24	0.03	[NR] (unit increase)	-0.0005955	0.002972	0.8412	C	/	/
Genome-wide meta-analysis identifies 11 new loci for anthropometric traits and provides insights into genetic architecture.	4,774 European ancestry high waist-to-hip ratio individuals, 5,481 European ancestry low waist-to-hip ratio individuals	Waist-hip ratio	2	164672366	COBLL1	rs13389219	C	intergenic	3e-08	1.13	[NR]	-0.001112	0.002986	0.7097	T	/	/
From the Cover: Whole-genome association study identifies STK39 as a hypertension susceptibility gene.	542 Old Order Amish individuals	Systolic blood pressure	2	168184876	STK39	rs6749447	G	intron	2e-07	1.9	[1.2-2.6] (mm Hg increase in DBP)	0.8804	0.5227	0.09229	T	/	No
From the Cover: Whole-genome association study identifies STK39 as a hypertension susceptibility gene.	542 Old Order Amish individuals	Diastolic blood pressure	2	168184876	STK39	rs6749447	G	intron	2e-07	1.9	[1.2-2.6] (mm Hg increase in DBP)	0.2397	0.3539	0.4983	T	/	/
Genome-wide association study of coronary heart disease and its risk factors in 8,090 African Americans: the NHLBI CARe Project.	7,565 African American individuals	LDL cholesterol	2	170684313	intergenic	rs2080401	A	intergenic	7e-06	0.0723	[0.041-0.104] (unit decrease)	0.00714	0.02489	0.7743	C	/	/
Genome-wide association meta-analysis identifies novel variants associated with fasting plasma glucose in East Asians.	24,740 East Asian individuals	Fasting plasma glucose	2	172681585	PDK1, RAPGEF4	rs733331	?	intergenic	7e-11	0.036	[0.024-0.048] (unit increase)	0.06978	0.04845	0.15	G	/	/
Common variants at CDKAL1 and KLF9 are associated with body mass index in east Asian populations.	26,620 Japanese ancestry individuals	Body mass index	2	190120954	KLF9	rs13034723	A	intron	2e-08	0.066	[0.042-0.090] (unit increase)	-0.07958	0.08606	0.3553	G	/	/
Discovery and refinement of loci associated with lipid levels.	94,595 European ancestry individuals	LDL cholesterol	2	215439661	FN1	rs1250229	T	intergenic	3e-08	0.024	[NR] (unit decrease)	-0.109	0.04499	0.01551	T	Yes	Yes
94,595 European ancestry individuals	93,982 European ancestry individuals	HDL cholesterol	2	226235982	IRS1	rs2972146	G	intergenic	2e-17	0.032	[NR] (unit increase)	0.04202	0.02916	0.1498	G	/	/
Framingham Heart Study 100K Project: genome-wide associations for blood pressure and arterial stiffness.	Up to 1,327 individuals	Diastolic blood pressure	2	227850659	CCL20, WDR69	rs7591163	?	intergenic	3e-07			0.07319	0.3256	0.8222	T	/	/
Discovery and refinement of loci associated with lipid levels.	94,595 European ancestry individuals	LDL cholesterol	2	233770738	UGT1A1	rs11563251	T	intron;intron;intron;intron;intron;intron;intron;intron;intron	5e-08	0.034	[NR] (unit increase)	0.04394	0.04268	0.3034	T	/	/
Framingham Heart Study 100K Project: genome-wide associations for blood pressure and arterial stiffness.	Up to 1,327 individuals	Diastolic blood pressure	3	2613007	CNTN4	rs4370013	?	intron	4e-06			0.8321	0.5257	0.1137	T	/	/
94,595 European ancestry individuals	93,982 European ancestry individuals	HDL cholesterol	3	11358775	ATG7	rs2606736	C	intron	5e-08	0.025	[NR] (unit increase)	0.007219	0.01454	0.6197	C	/	/
Genome-wide association study in Chinese identifies novel loci for blood pressure and hypertension.	11,816 Han Chinese ancestry individuals	Diastolic blood pressure	3	27507409	SLC4A7	rs820430	A	intergenic	8e-06	0.27	[0.15-0.39] (unit increase)	-0.3542	0.3427	0.3015	A	/	/
Genome-wide association study in Chinese identifies novel loci for blood pressure and hypertension.	11,816 Han Chinese ancestry individuals	Systolic blood pressure	3	27507409	SLC4A7	rs820430	A	intergenic	1e-12	0.76	[0.54-0.98] (unit increase)	-0.3674	0.5069	0.4687	A	/	/
Genome-wide association with diabetes-related traits in the Framingham Heart Study.	1,027 individuals	Fasting plasma glucose	3	30305477	intergenic	rs10510634	?	intergenic	5e-06			-0.04753	0.08448	0.5737	G	/	/
Discovery and refinement of loci associated with lipid levels.	94,595 European ancestry individuals	LDL cholesterol	3	32491518	CMTM6	rs7640978	T	intron	1e-08	0.039	[NR] (unit decrease)	-0.02007	0.05154	0.6971	T	/	/
Genome-wide association study of blood pressure and hypertension.	29,136 European ancestry individuals	Diastolic blood pressure	3	41871159	ULK4	rs9815354	A	intron	3e-09	0.49	[0.33-0.65] (mm Hg increase)	-0.05099	0.4219	0.9038	A	/	/
Genome-wide association analysis of blood-pressure traits in African-ancestry individuals reveals common associated genes in African and non-African populations.	28,190 African American individuals, 1,188 Nigerian ancestry individuals	Diastolic blood pressure	3	41946428	ULK4	rs1717027	T	intron	5e-13	0.49	[0.29-0.69] (unit increase)	-0.1338	0.4183	0.7491	T	/	/
EMR-linked GWAS study: investigation of variation landscape of loci for body mass index in children.	up to 2,860 European ancestry children	Body mass index	3	42258378	CCK	rs8192472	A	intron	1e-06	4.85	[NR] (z score decrease)	-0.08845	0.07817	0.258	C	/	/
Common variants at CDKAL1 and KLF9 are associated with body mass index in east Asian populations.	26,620 Japanese ancestry individuals	Body mass index	3	42261582	CCK	rs4377469	T	intron	2e-07	0.039	[0.025-0.053] (unit increase)	0.02527	0.08595	0.7688	G	/	/
94,595 European ancestry individuals	93,982 European ancestry individuals	HDL cholesterol	3	50091966	RBM5	rs2013208	T	intron	9e-12	0.025	[NR] (unit increase)	-0.01526	0.01965	0.4375	C	/	/
Meta-analysis of genome-wide association studies in East Asian-ancestry populations identifies four new loci for body mass index.	82,438 East Asian ancestry individuals, 4,301 South East Asian ancestry individuals	Body mass index	3	52825614	ITIH4	rs2535633	G	intron	2e-10	0.0288	[0.02-0.038] (unit increase)	0.02896	0.07925	0.7149	G	/	/
Gene-age interactions in blood pressure regulation: a large-scale investigation with the CHARGE, Global BPgen, and ICBP Consortia.	55,796 European ancestry individuals	Systolic blood pressure	3	61009928	FHIT	rs6782531	G	intron	8e-07	0.97	[0.58-1.36] (mmHg decrease)	1.64	0.8706	0.05981	C	/	Yes
Meta-analysis identifies 13 new loci associated with waist-hip ratio and reveals sexual dimorphism in the genetic basis of fat distribution.	Up to 77,167 European ancestry individuals	Waist-hip ratio	3	64719689	ADAMTS9	rs6795735	C	intron	1e-13	0.03	[NR] (unit increase)	-0.004211	0.002084	0.04353	C	No	No
94,595 European ancestry individuals	93,982 European ancestry individuals	HDL cholesterol	3	119841759	GSK3B	rs6805251	T	intron	1e-08	0.02	[NR] (unit increase)	0.01364	0.01402	0.3309	C	/	/
EMR-linked GWAS study: investigation of variation landscape of loci for body mass index in children.	up to 2,860 European ancestry children	Body mass index	3	130418627	COL6A5	rs1542829	A	intron	1e-08	5.89	[NR] (z score increase)	-0.2283	0.1031	0.02699	A	No	No
Discovery and refinement of loci associated with lipid levels.	94,595 European ancestry individuals	LDL cholesterol	3	132444356	ACAD11	rs17404153	T	intron	2e-09	0.034	[NR] (unit decrease)	-0.09416	0.03673	0.01044	T	Yes	Yes
Discovery and refinement of loci associated with lipid levels.	94,595 European ancestry individuals	Triglycerides	3	136207780	MSL2L1	rs645040	G	intergenic	2e-12	0.029	[NR] (mg/dL decrease)	0.01275	0.00885	0.1498	G	/	/
Genetic variants in novel pathways influence blood pressure and cardiovascular disease risk.	69,395 European ancestry individuals	Diastolic blood pressure	3	169383098	MECOM	rs419076	T	intron	2e-12	0.241	[NR] (mmHg increase)	-0.08085	0.5209	0.8767	T	/	/
Genetic variants in novel pathways influence blood pressure and cardiovascular disease risk.	69,395 European ancestry individuals	Systolic blood pressure	3	169383098	MECOM	rs419076	T	intron	2e-13	0.409	[NR] (mmHg increase)	-0.1745	0.7699	0.8207	T	/	/
Genome-wide association study of blood pressure and hypertension.	29,136 European ancestry individuals	Systolic blood pressure	3	169383111	MDS1	rs448378	A	intron	1e-07	0.51	[0.31-0.71] (mm Hg decrease)	-0.1745	0.7699	0.8207	G	/	/
Genome-wide association study identifies eight loci associated with blood pressure.	34,433 European ancestry individuals	Diastolic blood pressure	3	169448100	MDS1	rs1918974	T	intron	8e-08	0.27	[0.17-0.37] (mm Hg decrease)	0.7091	0.5856	0.2261	C	/	/
Genome-wide association yields new sequence variants at seven loci that associate with measures of obesity.	72,598 European ancestry individuals, 1,160 African American individuals	Body mass index	3	186116501	DGKG, ETV5, SFRS10	rs7647305	C	intergenic	7e-11	4.42	[3.09-5.75] (% SD)	-0.2474	0.1756	0.1592	T	/	/
Discovery and refinement of loci associated with lipid levels.	94,595 European ancestry individuals	Triglycerides	4	3471412	LRPAP1	rs6831256	G	intron	2e-12	0.026	[NR] (mg/dL increase)	0.006398	0.006114	0.2955	G	/	/
Genome-wide analysis of BMI in adolescents and young adults reveals additional insight into the effects of genetic loci over the life course.	Up to 13,627 European ancestry individuals	Body mass index	4	45173674	GNPDA2	rs13130484	T	intergenic	6e-09	0.05	[0.032-0.068] (unit increase)	-0.07123	0.08795	0.4181	T	/	/
Meta-analysis of genome-wide association studies in East Asian-ancestry populations identifies four new loci for body mass index.	82,438 East Asian ancestry individuals, 4,301 South East Asian ancestry individuals	Body mass index	4	45173787	GNPDA2	rs16858082	T	intergenic	4e-09	0.0324	[0.022-0.043] (unit increase)	-0.09837	0.08543	0.2497	T	/	/
Association analyses of 249,796 individuals reveal 18 new loci associated with body mass index.	Up to 123,865 European ancestry individuals	Body mass index	4	45180510	GNPDA2	rs10938397	G	intergenic	4e-31	0.18	[0.14-0.22] (kg/m2 increase)	-0.07246	0.08783	0.4094	G	/	/
A meta-analysis identifies new loci associated with body mass index in individuals of African ancestry.	37,956 African American individuals, 1,188 Nigerian ancestry individuals	Body mass index	4	45182425	GNPDA2	rs348495	G	intergenic	2e-10	0.051	[0.035-0.067] (unit increase)	-0.0922	0.08579	0.2826	G	/	/
Genetic variants in novel pathways influence blood pressure and cardiovascular disease risk.	69,395 European ancestry individuals	Systolic blood pressure	4	80243569	FGF5	rs1458038	T	intergenic	2e-23	0.706	[NR] (mmHg increase)	0.2628	0.477	0.5818	T	/	/
Genetic variants in novel pathways influence blood pressure and cardiovascular disease risk.	69,395 European ancestry individuals	Diastolic blood pressure	4	80243569	FGF5	rs1458038	T	intergenic	9e-25	0.457	[NR] (mmHg increase)	0.2131	0.3228	0.5093	T	/	/
Gene-age interactions in blood pressure regulation: a large-scale investigation with the CHARGE, Global BPgen, and ICBP Consortia.	55,796 European ancestry individuals	Systolic blood pressure	4	80248758	FGF5, PRDM8	rs11099098	T	intergenic	2e-11	0.97	[0.7-1.24] (mmHg increase)	0.2192	0.4779	0.6466	T	/	/
Discovery and refinement of loci associated with lipid levels.	94,595 European ancestry individuals	Triglycerides	4	87109109	KLHL8	rs442177	G	intron	1e-18	0.031	[NR] (mg/dL decrease)	-0.01502	0.00601	0.01253	G	Yes	Yes
94,595 European ancestry individuals	93,982 European ancestry individuals	HDL cholesterol	4	88820118	FAM13A	rs3822072	A	intron	4e-12	0.025	[NR] (unit decrease)	-0.00685	0.01548	0.6581	G	/	/
94,595 European ancestry individuals	93,982 European ancestry individuals	HDL cholesterol	4	99093654	ADH5	rs2602836	A	intron	5e-08	0.019	[NR] (unit increase)	0.02143	0.0186	0.2496	A	/	/
Genome-wide linkage and association scans for pulse pressure in Chinese twins.	63 Chinese ancestry dizygotic twin pairs	Diastolic blood pressure	4	101639133	BANK1, PPP3CA	rs17031508	?	intergenic	8e-08			-0.4144	0.4184	0.3221	C	/	/
Genome-wide linkage and association scans for pulse pressure in Chinese twins.	63 Chinese ancestry dizygotic twin pairs	Systolic blood pressure	4	101639133	BANK1, PPP3CA	rs17031508	?	intergenic	8e-08			-0.3629	0.6139	0.5546	C	/	/
Genome-wide association studies and heritability estimates of body mass index related phenotypes in bangladeshi adults.	2,763 Bangladeshi ancestry females, 2,591 Bangladeshi ancestry males	Body mass index	4	109057975	COL25A1	rs3096490	G	intron	5e-07	0.317	[0.19-0.44] (kg/m2 increase)	0.09131	0.08609	0.289	G	/	/
Genome-wide association with diabetes-related traits in the Framingham Heart Study.	1,027 individuals	Fasting plasma glucose	4	120880635	PRDM5	rs180730	?	intron	5e-06			-0.0475	0.05232	0.3641	A	/	/
Genome-wide association study in Chinese identifies novel loci for blood pressure and hypertension.	11,816 Han Chinese ancestry individuals	Diastolic blood pressure	4	155698052	GUCY1A3	rs13143871	T	intron	6e-07	0.49	[0.29-0.69] (unit increase)	0.239	0.4029	0.5531	C	/	/
Genome-wide association study in Chinese identifies novel loci for blood pressure and hypertension.	11,816 Han Chinese ancestry individuals	Systolic blood pressure	4	155698052	GUCY1A3	rs13143871	T	intron	5e-08	0.96	[0.61-1.31] (unit increase)	-0.02684	0.5954	0.9641	C	/	/
Genetic variants in novel pathways influence blood pressure and cardiovascular disease risk.	69,395 European ancestry individuals	Systolic blood pressure	4	155724361	GUCY1A3, GUCY1B3	rs13139571	C	intron	1e-06	0.321	[NR] (mmHg increase)	0.009247	0.6223	0.9881	A	/	/
Genetic variants in novel pathways influence blood pressure and cardiovascular disease risk.	69,395 European ancestry individuals	Diastolic blood pressure	4	155724361	GUCY1A3, GUCY1B3	rs13139571	C	intron	2e-10	0.26	[NR] (mmHg increase)	0.08329	0.4212	0.8433	A	/	/
A novel locus for body mass index on 5p15.2: a meta-analysis of two genome-wide association studies.	5,218 European ancestry individuals	Body mass index	5	10463995	ROPN1L	rs2967951	T	intron;missense	1e-06	0.8064	[NR] (unit increase)	-0.04004	0.08617	0.6422	C	/	/
Gene-age interactions in blood pressure regulation: a large-scale investigation with the CHARGE, Global BPgen, and ICBP Consortia.	55,796 European ancestry individuals	Systolic blood pressure	5	32714164	NPR3	rs1421811	G	intron	2e-07	0.69	[0.44-0.94] (mmHg decrease)	0.5945	0.7748	0.443	G	/	/
Meta-analysis of genome-wide association studies identifies common variants associated with blood pressure variation in east Asians.	19,608 East Asian ancestry individuals	Diastolic blood pressure	5	32804422	NPR3	rs1173766	C	intergenic	1e-07	0.36	[0.22-0.50] (mm Hg increase)	-0.2169	0.3434	0.5279	T	/	/
Meta-analysis of genome-wide association studies identifies common variants associated with blood pressure variation in east Asians.	19,608 East Asian ancestry individuals	Systolic blood pressure	5	32804422	NPR3	rs1173766	C	intergenic	2e-08	0.63	[0.41-0.85] (mm Hg increase)	-0.8695	0.5066	0.0863	T	/	Yes
Genetic variants in novel pathways influence blood pressure and cardiovascular disease risk.	69,395 European ancestry individuals	Diastolic blood pressure	5	32814922	C5orf23, NPR3	rs1173771	G	intergenic	9e-12	0.261	[NR] (mmHg increase)	-0.2538	0.3433	0.4599	A	/	/
Genetic variants in novel pathways influence blood pressure and cardiovascular disease risk.	69,395 European ancestry individuals	Systolic blood pressure	5	32814922	C5orf23, NPR3	rs1173771	G	intergenic	2e-16	0.504	[NR] (mmHg increase)	-0.964	0.5072	0.05752	A	/	Yes
94,595 European ancestry individuals	93,982 European ancestry individuals	HDL cholesterol	5	54002195	ARL15	rs6450176	A	intron	7e-10	0.025	[NR] (unit decrease)	-0.01171	0.0142	0.4097	A	/	/
Genetic variants influencing circulating lipid levels and risk of coronary artery disease.	up to 17,723 European ancestry individuals	Triglycerides	5	56558326	C5orf35	rs6867983	T	intron	3e-06	0.02	[0.01-0.03] (unit increase)	-0.008084	0.01292	0.5318	T	/	/
Discovery and refinement of loci associated with lipid levels.	94,595 European ancestry individuals	Triglycerides	5	56565959	MAP3K1	rs9686661	T	intron	3e-16	0.038	[NR] (mg/dL increase)	-0.01754	0.01001	0.07993	T	/	No
Common SNPs in HMGCR in micronesians and whites associated with LDL-cholesterol levels affect alternative splicing of exon13.	2,346 Micronesian ancestry individuals	LDL cholesterol	5	75329662	HMGCR	rs7703051	A	intergenic	1e-08	18	[NR] (% s.d. increase)	-0.03897	0.02331	0.09468	C	/	Yes
Six new loci associated with blood low-density lipoprotein cholesterol, high-density lipoprotein cholesterol or triglycerides in humans.	2,758 European ancestry individuals	LDL cholesterol	5	75352778	HMGCR	rs12654264	T	intron	1e-20	0.1	[0.08-0.12] (% SD higher)	-0.03769	0.02326	0.1053	A	/	/
Loci influencing lipid levels and coronary heart disease risk in 16 European population cohorts.	17,083 European ancestry individuals, 714 Orcadian individuals	LDL cholesterol	5	75355259	HMGCR	rs3846662	G	intron	2e-11	0.08	[NR] (s.d. increase)	-0.03646	0.02323	0.1167	A	/	/
Common variants at 30 loci contribute to polygenic dyslipidemia.	19,840 European ancestry individuals	LDL cholesterol	5	75359901	HMGCR	rs3846663	T	intron	8e-12	0.07	[0.03-0.11] (s.d. increase)	-0.03757	0.02324	0.1061	C	/	/
Discovery and refinement of loci associated with lipid levels.	94,595 European ancestry individuals	LDL cholesterol	5	75360714	HMGCR	rs12916	C	UTR-3	8e-78	0.073	[NR] (unit increase)	-0.03646	0.02323	0.1167	T	/	/
Association analyses of 249,796 individuals reveal 18 new loci associated with body mass index.	Up to 123,865 European ancestry individuals	Body mass index	5	75719417	FLJ35779, HMGCR	rs2112347	T	nearGene-5	2e-13	0.1	[0.06-0.14] (kg/m2 increase)	-0.02052	0.0804	0.7985	T	/	/
Meta-analysis of genome-wide association studies in East Asian-ancestry populations identifies four new loci for body mass index.	82,438 East Asian ancestry individuals, 4,301 South East Asian ancestry individuals	Body mass index	5	88669203	LINC00461	rs6893807	G	intron	1e-06	0.024	[0.014-0.034] (unit increase)	0.1423	0.0804	0.07698	G	/	Yes
Meta-analysis of genome-wide association studies in East Asian-ancestry populations identifies four new loci for body mass index.	82,438 East Asian ancestry individuals, 4,301 South East Asian ancestry individuals	Body mass index	5	96514546	PCSK1	rs261967	C	intergenic	8e-13	0.0376	[0.027-0.048] (unit increase)	0.1226	0.0799	0.1252	C	/	/
Framingham Heart Study 100K Project: genome-wide associations for blood pressure and arterial stiffness.	Up to 1,327 individuals	Diastolic blood pressure	5	111436706	CAMK4	rs10491334	?	intron	4e-06			0.005533	0.7462	0.9941	T	/	/
Discovery and refinement of loci associated with lipid levels.	94,595 European ancestry individuals	LDL cholesterol	5	123519722	CSNK1G3	rs4530754	G	intron	4e-12	0.028	[NR] (unit decrease)	-0.006716	0.02398	0.7795	A	/	/
Discovery and refinement of loci associated with lipid levels.	94,595 European ancestry individuals	LDL cholesterol	5	156963286	TIMD4	rs6882076	T	nearGene-5	3e-31	0.046	[NR] (unit decrease)	0.01669	0.02599	0.5209	T	/	/
Common variants at 30 loci contribute to polygenic dyslipidemia.	19,840 European ancestry individuals	LDL cholesterol	5	156971158	HAVCR1, TIMD4	rs1501908	G	intergenic	1e-11	0.07	[0.03-0.11] (s.d. decrease)	0.01666	0.0263	0.5264	G	/	/
Genome-wide association studies and heritability estimates of body mass index related phenotypes in bangladeshi adults.	2,763 Bangladeshi ancestry females, 2,591 Bangladeshi ancestry males	Body mass index	5	166292645	TENM2	rs955423	A	intergenic	3e-07	0.335	[0.21-0.46] (kg/m2 increase)	0.007184	0.07867	0.9273	C	/	/
Meta-analysis identifies 13 new loci associated with waist-hip ratio and reveals sexual dimorphism in the genetic basis of fat distribution.	Up to 77,167 European ancestry individuals	Waist-hip ratio	5	173935455	CPEB4	rs6861681	A	intron	2e-09	0.02	[NR] (unit increase)	0.005694	0.003222	0.07738	A	/	Yes
Genome-wide association study of coronary heart disease and its risk factors in 8,090 African Americans: the NHLBI CARe Project.	7,565 African American individuals	LDL cholesterol	5	180044201	RNF130	rs13161895	T	intron	4e-07	0.147	[0.09-0.204] (unit increase)	-0.06931	0.02727	0.01114	T	No	No
Genome-wide association of body fat distribution in African ancestry populations suggests new loci.	up to 19,744 African American individuals	Waist-hip ratio	6	6738519	LY86	rs1294410	T	intergenic	1e-06	0.05	[0.030-0.070] (unit decrease)	-0.001234	0.002122	0.561	C	/	/
Meta-analysis identifies 13 new loci associated with waist-hip ratio and reveals sexual dimorphism in the genetic basis of fat distribution.	Up to 77,167 European ancestry individuals	Waist-hip ratio	6	6742916	LY86	rs1294421	G	intergenic	2e-17	0.03	[NR] (unit increase)	-0.001011	0.002125	0.6343	G	/	/
Genome-wide association of body fat distribution in African ancestry populations suggests new loci.	up to 19,744 African American individuals	Waist-hip ratio	6	7217284	RREB1	rs6931262	T	intron	3e-08	0.06	[0.04-0.08] (unit increase)	0.001772	0.002212	0.4232	T	/	/
Genome-wide linkage and association scans for pulse pressure in Chinese twins.	63 Chinese ancestry dizygotic twin pairs	Diastolic blood pressure	6	13270713	PHACTR1	rs1223397	?	intron	1e-07			0.1015	0.4005	0.7999	C	/	/
Genome-wide linkage and association scans for pulse pressure in Chinese twins.	63 Chinese ancestry dizygotic twin pairs	Systolic blood pressure	6	13270713	PHACTR1	rs1223397	?	intron	1e-07			-0.0679	0.5907	0.9085	C	/	/
Discovery and refinement of loci associated with lipid levels.	94,595 European ancestry individuals	LDL cholesterol	6	16127176	MYLIP	rs3757354	T	nearGene-5	2e-17	0.038	[NR] (unit decrease)	0.01343	0.02401	0.5758	T	/	/
Genetic variants influencing circulating lipid levels and risk of coronary artery disease.	up to 17,723 European ancestry individuals	LDL cholesterol	6	16196963	GMPR, MYLIP	rs2142672	C	intergenic	2e-08	0.01	[0.007-0.015] (unit increase)	-0.0193	0.02579	0.4544	G	/	/
Genome-wide association meta-analysis identifies novel variants associated with fasting plasma glucose in East Asians.	24,740 East Asian individuals	Fasting plasma glucose	6	20685255	CDKAL1	rs9356744	C	intron	9e-10	0.057	[0.039-0.075] (unit increase)	0.1469	0.04773	0.002116	C	Yes	Yes
Meta-analysis of genome-wide association studies in East Asian-ancestry populations identifies four new loci for body mass index.	82,438 East Asian ancestry individuals, 4,301 South East Asian ancestry individuals	Body mass index	6	20685255	CDKAL1	rs9356744	T	intron	5e-13	0.0374	[0.027-0.048] (unit increase)	-0.2222	0.07922	0.005103	C	Yes	Yes
Common variants at CDKAL1 and KLF9 are associated with body mass index in east Asian populations.	26,620 Japanese ancestry individuals	Body mass index	6	20694653	CDKAL1	rs2206734	C	intron	1e-11	0.039	[0.027-0.051] (unit increase)	-0.2125	0.07942	0.007528	T	Yes	Yes
Biological, clinical and population relevance of 95 loci for blood lipids.	96,598 European ancestry individuals	Triglycerides	6	31297713	HLA	rs2247056	T	intergenic	2e-15	2.99	[2.17-3.81] (mg/dL decrease)	-0.007354	0.008474	0.3856	T	/	/
Genetic variants in novel pathways influence blood pressure and cardiovascular disease risk.	69,395 European ancestry individuals	Diastolic blood pressure	6	31648589	BAT2, BAT5	rs805303	G	intron	3e-11	0.228	[NR] (mmHg increase)	-0.1704	0.3584	0.6345	A	/	/
Genetic variants in novel pathways influence blood pressure and cardiovascular disease risk.	69,395 European ancestry individuals	Systolic blood pressure	6	31648589	BAT2, BAT5	rs805303	G	intron	2e-11	0.376	[NR] (mmHg increase)	-0.5436	0.5296	0.3048	A	/	/
Genome-wide association study in Chinese identifies novel loci for blood pressure and hypertension.	11,816 Han Chinese ancestry individuals	Systolic blood pressure	6	32077074	CYP21A2	rs2021783	C	intron	3e-09	0.68	[0.44-0.92] (unit increase)	0.1669	0.5938	0.7786	T	/	/
Genome-wide association study in Chinese identifies novel loci for blood pressure and hypertension.	11,816 Han Chinese ancestry individuals	Diastolic blood pressure	6	32077074	CYP21A2	rs2021783	C	intron	2e-12	0.49	[0.35-0.63] (unit increase)	0.2271	0.4019	0.5721	T	/	/
Meta-analysis identifies 13 new loci associated with waist-hip ratio and reveals sexual dimorphism in the genetic basis of fat distribution.	Up to 77,167 European ancestry individuals	Waist-hip ratio	6	32396178	BTNL2	rs2076529	C	cds-synon	4e-07	0.02	[NR] (unit increase)	0.000745	0.00216	0.7302	C	/	/
Newly identified loci that influence lipid concentrations and risk of coronary artery disease.	8,589 European ancestry individuals	LDL cholesterol	6	33176171	B3GALT4	rs2254287	G	intron	5e-08	1.91	[NR] (mg/dl higher)	0.00476	0.02675	0.8588	C	/	/
Association analyses of 249,796 individuals reveal 18 new loci associated with body mass index.	Up to 123,865 European ancestry individuals	Body mass index	6	34335092	HMGA1, NUDT3	rs206936	G	intron;intron	3e-08	0.06	[0.02-0.10] (kg/m2 increase)	-0.117	0.08013	0.1446	A	/	/
Association analyses of 249,796 individuals reveal 18 new loci associated with body mass index.	Up to 123,865 European ancestry individuals	Body mass index	6	50835337	TFAP2B	rs987237	G	intron	3e-20	0.13	[0.07-0.19] (kg/m2 increase)	0.163	0.1097	0.1375	G	/	/
Meta-analysis of genome-wide association studies in East Asian-ancestry populations identifies four new loci for body mass index.	82,438 East Asian ancestry individuals, 4,301 South East Asian ancestry individuals	Body mass index	6	50866444	TFAP2B	rs9473924	T	intergenic	4e-07	0.0308	[0.019-0.043] (unit increase)	0.1314	0.08927	0.1413	T	/	/
Amerindian-specific regions under positive selection harbour new lipid variants in Latinos.	1,678 Mexican ancestry high triglyceride cases, 1,645 Mexican ancestry low triglyceride controls	Triglycerides	6	69472818	BAI3 LMBRD1	rs78536982	T	intergenic	7e-09	1.38	[1.18鈥?.61]	-0.00461	0.01225	0.7066	T	/	/
Genome-wide analysis of BMI in adolescents and young adults reveals additional insight into the effects of genetic loci over the life course.	Up to 13,627 European ancestry individuals	Body mass index	6	79823470	ELOVL4	rs1321847	A	intron	2e-06	0.07	[0.041-0.099] (unit increase)	0.05067	0.1001	0.6129	A	/	/
Gene-age interactions in blood pressure regulation: a large-scale investigation with the CHARGE, Global BPgen, and ICBP Consortia.	55,796 European ancestry individuals	Systolic blood pressure	6	97052171	KLHL32	rs12195230	G	intron	5e-07	1.79	[1.1-2.48] (mmHg increase)	0.1095	0.5726	0.8484	C	/	/
Genome-wide association analysis of blood-pressure traits in African-ancestry individuals reveals common associated genes in African and non-African populations.	28,190 African American individuals, 1,188 Nigerian ancestry individuals	Systolic blood pressure	6	126794309	RSPO3	rs13209747	T	intergenic	3e-10	0.85	[0.44-1.26] (unit increase)	0.8848	0.4863	0.06902	T	/	Yes
Genome-wide association analysis of blood-pressure traits in African-ancestry individuals reveals common associated genes in African and non-African populations.	28,190 African American individuals, 1,188 Nigerian ancestry individuals	Diastolic blood pressure	6	126794309	RSPO3	rs13209747	T	intergenic	2e-11	0.56	[0.32-0.80] (unit increase)	-0.05958	0.329	0.8563	T	/	/
94,595 European ancestry individuals	93,982 European ancestry individuals	HDL cholesterol	6	127114919	RSPO3	rs1936800	C	intergenic	3e-10	0.02	[NR] (unit increase)	-0.02698	0.01433	0.05995	C	/	Yes
Meta-analysis identifies 13 new loci associated with waist-hip ratio and reveals sexual dimorphism in the genetic basis of fat distribution.	Up to 77,167 European ancestry individuals	Waist-hip ratio	6	127131494	RSPO3	rs9491696	G	intron	2e-40	0.04	[NR] (unit increase)	-0.0001812	0.001793	0.9195	C	/	/
Genome-wide meta-analysis identifies 11 new loci for anthropometric traits and provides insights into genetic architecture.	4,774 European ancestry high waist-to-hip ratio individuals, 5,481 European ancestry low waist-to-hip ratio individuals	Waist-hip ratio	6	127188012	RSPO3	rs7745274	A	intron	9e-10	1.15	[NR]	0.0002492	0.001838	0.8922	G	/	/
Genome-wide association study of height and body mass index in Australian twin families.	11,536 European ancestry individuals	Body mass index	6	129540247	LAMA2	rs2275215	T	intron	4e-07	0.09	[0.05-0.13] (SD decrease)	0.05354	0.0815	0.5113	C	/	/
94,595 European ancestry individuals	93,982 European ancestry individuals	HDL cholesterol	6	139508529	CITED2	rs605066	C	intergenic	3e-08	0.028	[NR] (unit decrease)	-0.002801	0.0158	0.8593	T	/	/
Genome-wide association analysis of blood-pressure traits in African-ancestry individuals reveals common associated genes in African and non-African populations.	28,190 African American individuals, 1,188 Nigerian ancestry individuals	Systolic blood pressure	6	150683634	PLEKHG1	rs17080102	C	intron	5e-08	1.02	[0.53-1.51] (unit decrease)	0.9575	1.042	0.3584	C	/	/
Genome-wide association analysis of blood-pressure traits in African-ancestry individuals reveals common associated genes in African and non-African populations.	28,190 African American individuals, 1,188 Nigerian ancestry individuals	Diastolic blood pressure	6	150683634	PLEKHG1	rs17080102	C	intron	2e-11	0.74	[0.45-1.03] (unit decrease)	-1.009	0.7042	0.1519	C	/	/
99,900 European ancestry individuals	NA	HDL cholesterol	6	160668785	LPA	rs1084651	A	intergenic	3e-08	0.56	[0.36-0.76] (mg/dL decrease)	-0.01329	0.01394	0.3406	A	/	/
94,595 European ancestry individuals	93,982 European ancestry individuals	HDL cholesterol	7	6409641	DAGLB	rs702485	G	UTR-3	6e-12	0.024	[NR] (unit increase)	-0.0106	0.02044	0.6042	A	/	/
Genome-wide association meta-analysis identifies novel variants associated with fasting plasma glucose in East Asians.	24,740 East Asian individuals	Fasting plasma glucose	7	15025842	DGKB, TMEM195	rs1974620	?	intergenic	3e-11	0.063	[0.045-0.081] (unit increase)	-0.07603	0.04989	0.1277	C	/	/
94,595 European ancestry individuals	93,982 European ancestry individuals	HDL cholesterol	7	17879635	SNX13	rs4142995	T	intron	9e-12	0.026	[NR] (unit decrease)	-0.0003631	0.01407	0.9794	G	/	/
Discovery and refinement of loci associated with lipid levels.	94,595 European ancestry individuals	LDL cholesterol	7	21567734	DNAH11	rs12670798	C	intron	5e-14	0.034	[NR] (unit increase)	-0.01035	0.02314	0.6547	T	/	/
Meta-analysis identifies 13 new loci associated with waist-hip ratio and reveals sexual dimorphism in the genetic basis of fat distribution.	Up to 77,167 European ancestry individuals	Waist-hip ratio	7	25831489	NFE2L3	rs1055144	T	ncRNA	1e-24	0.04	[NR] (unit increase)	0.0007097	0.001769	0.6883	T	/	/
Genome-wide association analysis of blood-pressure traits in African-ancestry individuals reveals common associated genes in African and non-African populations.	28,190 African American individuals, 1,188 Nigerian ancestry individuals	Diastolic blood pressure	7	27298248	HOXA, EVX1	rs17428471	T	intergenic	2e-09	0.61	[0.34-0.88] (unit increase)	0.1684	0.7337	0.8185	T	/	/
Genome-wide association analysis of blood-pressure traits in African-ancestry individuals reveals common associated genes in African and non-African populations.	28,190 African American individuals, 1,188 Nigerian ancestry individuals	Systolic blood pressure	7	27298248	HOXA, EVX1	rs17428471	T	intergenic	2e-12	1.2	[0.73-1.67] (unit increase)	1.775	1.083	0.1014	T	/	/
Genome-wide association meta-analysis identifies novel variants associated with fasting plasma glucose in East Asians.	24,740 East Asian individuals	Fasting plasma glucose	7	44184122	GCK	rs730497	?	intron	8e-27	0.121	[0.099-0.143] (unit increase)	0.07004	0.05647	0.2151	A	/	/
Variants in MTNR1B influence fasting glucose levels.	35,812 European ancestry individuals	Fasting plasma glucose	7	44196069	GCK	rs4607517	A	intergenic	1e-25	0.06	[0.05-0.07] (mmol/l increase)	0.06986	0.05599	0.2123	A	/	/
94,595 European ancestry individuals	93,982 European ancestry individuals	HDL cholesterol	7	50266267	IKZF1	rs4917014	G	intergenic	1e-08	0.022	[NR] (unit increase)	0.00447	0.0151	0.7673	G	/	/
Loci influencing lipid levels and coronary heart disease risk in 16 European population cohorts.	17,100 European ancestry individuals, 715 Orcadian individuals	Triglycerides	7	73441939	MLXIPL	rs2240466	G	intron	1e-12	0.14	[NR] (s.d. increase)	-0.007358	0.01023	0.4723	A	/	/
Genetic variants influencing circulating lipid levels and risk of coronary artery disease.	up to 17,723 European ancestry individuals	Triglycerides	7	73442100	BAZ1B, BCL7B, MLXIPL, TBL2	rs1178979	A	intron	2e-12	0.05	[0.03-0.07] (unit increase)	-0.008557	0.01027	0.4049	C	/	/
Common variants at 30 loci contribute to polygenic dyslipidemia.	19,840 European ancestry individuals	Triglycerides	7	73450539	MLXIPL	rs714052	G	intron	3e-15	0.16	[0.10-0.22] (s.d. decrease)	-0.009955	0.01032	0.3348	G	/	/
Discovery and refinement of loci associated with lipid levels.	94,595 European ancestry individuals	Triglycerides	7	73568544	MLXIPL	rs17145738	T	nearGene-3	9e-99	0.115	[NR] (mg/dL decrease)	-0.01316	0.01038	0.2053	T	/	/
Large-scale genome-wide association studies in East Asians identify new genetic loci influencing metabolic traits.	12,545 Korean ancestry individuals	Triglycerides	7	73573024	MLXIPL, TBL2	rs2286276	T	intron	1e-15	0.0652	[0.049-0.081] (mg/dL decrease)	-0.01216	0.01037	0.2412	T	/	/
Genome-wide scan identifies variation in MLXIPL associated with plasma triglycerides.	1,005 European ancestry male individuals, 1,006 Indian Asian ancestry male individuals	Triglycerides	7	73606007	MLXIPL	rs3812316	C	missense	1e-10	10.5	[5.3-17.7] (% higher)	-0.0151	0.01047	0.1495	G	/	/
Discovery and refinement of loci associated with lipid levels.	94,595 European ancestry individuals	Triglycerides	7	116717990	MET	rs38855	G	intron	2e-08	0.019	[NR] (mg/dL decrease)	-0.005996	0.005921	0.3114	A	/	/
94,595 European ancestry individuals	93,982 European ancestry individuals	HDL cholesterol	7	130748625	KLF14	rs4731702	T	intergenic	5e-17	0.029	[NR] (unit increase)	-0.01718	0.01603	0.2842	T	/	/
Genome-wide association to body mass index and waist circumference: the Framingham Heart Study 100K project.	1,341 European ancestry individuals from 310 families	Body mass index	7	131768766	intergenic	rs1106683	?	intergenic	1e-07			0.0173	0.1351	0.8981	A	/	/
Genome-wide association to body mass index and waist circumference: the Framingham Heart Study 100K project.	1,341 European ancestry individuals from 310 families	Body mass index	7	131768906	intergenic	rs1106684	?	intergenic	2e-06			0.0173	0.1351	0.8981	G	/	/
Genome-Wide Association Study of Metabolic Syndrome in Koreans	2,657 cases and 5,917 controls in Korean populations	Metabolic syndrome (bivariate traits)	7	136327110	CHRM2	rs2350786	A	intron	1.33e-06	1.21	[1.12-1.31] (unit increase)	0.9934	0.07085	0.925	C	/	/
Amerindian-specific regions under positive selection harbour new lipid variants in Latinos.	1,678 Mexican ancestry high triglyceride cases, 1,645 Mexican ancestry low triglyceride controls	Triglycerides	8	1425554	DLGAP2, LOC286083	rs28680850	A	intron	7e-09	1.26	[1.15鈥?.39]	0.008091	0.005941	0.1734	G	/	/
7,813 African American individuals	4,323 African American and Afro-Caribbean individuals	HDL cholesterol	8	4306491	CSMD1	rs4875320	A	intron	6e-06	0.0999	[0.057-0.143] (unit decrease)	-0.01589	0.02135	0.4568	T	/	/
Genome-wide association of body fat distribution in African ancestry populations suggests new loci.	up to 19,744 African American individuals	Waist-hip ratio	8	5569009	CSMD1	rs11777345	C	intergenic	3e-06	0.19	[0.11-0.27] (unit increase)	-0.003403	0.002837	0.2305	G	/	/
Discovery and refinement of loci associated with lipid levels.	94,595 European ancestry individuals	Triglycerides	8	10826419	PINX1	rs11776767	C	intron;nearGene-5	3e-11	0.022	[NR] (mg/dL increase)	-0.003747	0.007346	0.6101	C	/	/
Common variants at 30 loci contribute to polygenic dyslipidemia.	19,840 European ancestry individuals	Triglycerides	8	11187652	AMAC1L2, XKR6	rs7819412	G	intron	3e-08	0.04	[0.001-0.08] (s.d. decrease)	-0.02019	0.01202	0.09312	A	/	No
Biological, clinical and population relevance of 95 loci for blood lipids.	96,598 European ancestry individuals	Triglycerides	8	18415371	NAT2	rs1495741	G	intergenic	4e-14	2.97	[2.15-3.79] (mg/dL increase)	-0.01446	0.005995	0.01595	A	Yes	Yes
Analysis of Metabolic Syndrome Components in >15 000 African Americans Identifies Pleiotropic Variants	15 148 AA adults from the Atherosclerosis Risk in Communities (ARIC) and Women’s Health Initiative (WHI)	Metabolic syndrome (bivariate traits)	8	19830921	LPL	rs10096633	?	near 3'UTR	4.5e-08			0.879	0.1223	0.2917	T	/	/
A bivariate genome-wide approach to metabolic syndrome: STAMPEED consortium.	22,161 European ancestry individuals	Metabolic syndrome (bivariate traits)	8	19860518	LPL	rs295	A	intron	1.7e-09	1.19	[1.12-1.26] (unit increase)	0.894	0.0914	0.2205	A	/	/
Genome-Wide Association Study of Metabolic Syndrome in Koreans	2,657 cases and 5,917 controls in Korean populations	Metabolic syndrome (bivariate traits)	8	19876926	LPL||SLC18A1	rs17482753	G	intergenic	6.34e-07	1.34	[1.2-1.51] (unit increase)	0.879	0.1223	0.2917	G	/	/
Genome-Wide Association Study of Metabolic Syndrome in Koreans	2,657 cases and 5,917 controls in Korean populations	Metabolic syndrome (bivariate traits)	8	19891970	LPL||SLC18A1	rs10503669	C	intergenic	7.25e-07	1.34	[1.2-1.51] (unit increase)	0.8719	0.1225	0.2632	A	/	/
Genome-Wide Association Study of Metabolic Syndrome in Koreans	2,657 cases and 5,917 controls in Korean populations	Metabolic syndrome (bivariate traits)	8	19892360	LPL||SLC18A1	rs17410962	G	intergenic	5.75e-07	1.34	[1.2-1.5] (unit increase)	0.8719	0.1225	0.2632	T	/	/
up to 17,723 European ancestry individuals	up to 37,774 European ancestry individuals, up to 9,665 Indian Asian ancestry individuals	HDL cholesterol	8	19961817	LPL	rs325	T	intron	8e-26	0.05	[0.04-0.06] (unit decrease)	0.04804	0.02405	0.04589	C	Yes	Yes
Genome-wide scan identifies variation in MLXIPL associated with plasma triglycerides.	1,005 European ancestry male individuals, 1,006 Indian Asian ancestry male individuals	Triglycerides	8	19961928	SLC18A1, C8orf35, LPL	rs326	A	intron	5e-12	6.6	[3.66-9.54] (% higher)	-0.02053	0.007468	0.006042	G	Yes	Yes
Six new loci associated with blood low-density lipoprotein cholesterol, high-density lipoprotein cholesterol or triglycerides in humans.	2,758 individuals	Triglycerides	8	19962213	LPL	rs328	G	STOP-GAIN	2e-28	0.19	[0.15-0.23] (% SD lower)	-0.02383	0.0101	0.01845	G	Yes	Yes
Genetic variants influencing circulating lipid levels and risk of coronary artery disease.	up to 17,723 European ancestry individuals	Triglycerides	8	19970337	LPL	rs10105606	C	intergenic	4e-26	0.07	[0.06-0.08] (increase)	-0.01902	0.007512	0.01143	A	Yes	Yes
Loci influencing lipid levels and coronary heart disease risk in 16 European population cohorts.	17,100 European ancestry individuals, 715 Orcadian individuals	Triglycerides	8	19973410	LPL	rs10096633	G	intergenic	2e-18	0.17	[NR] (s.d. increase)	-0.02452	0.01014	0.01572	T	Yes	Yes
Up to 4,274 European ancestry individuals	Up to 15,873 European ancestry individuals	HDL cholesterol	8	19975135	LPL	rs17482753	T	intergenic	3e-11	2.02	[NR] (mg/dl increase)	0.04742	0.02411	0.04936	T	Yes	Yes
Discovery and refinement of loci associated with lipid levels.	94,595 European ancestry individuals	Triglycerides	8	19986711	LPL	rs12678919	G	intergenic	2e-199	0.17	[NR] (mg/dL decrease)	-0.02526	0.01015	0.01288	G	Yes	Yes
12,545 Korean ancestry individuals	Up to 30,395 East Asian ancestry individuals	HDL cholesterol	8	19990179	LPL	rs10503669	T	intergenic	8e-43	0.0426	[0.037-0.049] (mg/dL increase)	0.04729	0.02414	0.05026	A	Yes	Yes
Genome-wide characterization of shared and distinct genetic components that influence blood lipid levels in ethnically diverse human populations.	7,601 African American individuals, 3,335 Hispanic individuals	Triglycerides	8	19990569	LPL	rs17410962	G	intergenic	7e-09	0.1064	[NR] (unit decrease)	-0.02408	0.01015	0.01783	A	Yes	Yes
Amerindian-specific regions under positive selection harbour new lipid variants in Latinos.	1,678 Mexican ancestry high triglyceride cases, 1,645 Mexican ancestry low triglyceride controls	Triglycerides	8	20002949	SLC18A1, LPL	rs79236614	?	intergenic	7e-09	1.89	[1.49-2.38]	-0.02658	0.01022	0.009405	G	/	/
20,697 European ancestry individuals, 715 Orcadian individuals	NA	HDL cholesterol	8	20007664	LPL	rs2083637	G	intergenic	6e-18	0.11	[NR] (s.d. increase)	0.02854	0.01793	0.1115	G	/	/
Genome-wide association with diabetes-related traits in the Framingham Heart Study.	1,027 individuals	Fasting plasma glucose	8	40626720	ZMAT4	rs2722425	?	intron	2e-08			0.0474	0.0519	0.3613	T	/	/
Discovery and refinement of loci associated with lipid levels.	94,595 European ancestry individuals	LDL cholesterol	8	54509054	SOX17	rs10102164	A	intergenic	4e-11	0.032	[NR] (unit increase)	0.02541	0.02913	0.3832	A	/	/
Biological, clinical and population relevance of 95 loci for blood lipids.	95,454 European ancestry individuals	LDL cholesterol	8	58476006	CYP7A1	rs2081687	A	intergenic	4e-09	0.95	[0.6-1.3] (mg/dL increase)	0.01857	0.03047	0.5424	T	/	/
Framingham Heart Study 100K Project: genome-wide associations for blood pressure and arterial stiffness.	Up to 1,327 individuals	Diastolic blood pressure	8	72194681	intergenic	rs1963982	?	intergenic	3e-06			-0.4297	0.3242	0.1853	G	/	/
Association analyses of 249,796 individuals reveal 18 new loci associated with body mass index.	Up to 123,865 European ancestry individuals	Body mass index	8	75661476	HNF4G	rs2922763	T	intergenic	6e-08			-0.08564	0.07991	0.284	G	/	/
94,595 European ancestry individuals	93,982 European ancestry individuals	HDL cholesterol	8	115586972	TRPS1	rs2293889	T	intron	4e-17	0.031	[NR] (unit decrease)	-0.04774	0.02001	0.01715	T	Yes	Yes
Genome-wide association meta-analysis identifies novel variants associated with fasting plasma glucose in East Asians.	24,740 East Asian individuals	Fasting plasma glucose	8	117172786	SLC30A8	rs3802177	?	UTR-3	5e-12	0.063	[0.045-0.081] (unit increase)	-0.009211	0.04723	0.8454	A	/	/
Large-scale genome-wide association studies in East Asians identify new genetic loci influencing metabolic traits.	12,545 Korean ancestry individuals	Triglycerides	8	125465736	intergenic	rs2001945	C	intergenic	1e-20	0.0405	[0.032-0.049] (mg/dL increase)	0.009347	0.006023	0.1209	G	/	/
Genetic variants influencing circulating lipid levels and risk of coronary artery disease.	up to 17,723 European ancestry individuals	LDL cholesterol	8	125469835	TRIB1	rs2954021	G	intergenic	1e-07	0.02	[0.01-0.03] (unit decrease)	0.03056	0.0232	0.1879	A	/	/
Six new loci associated with blood low-density lipoprotein cholesterol, high-density lipoprotein cholesterol or triglycerides in humans.	2,758 individuals	Triglycerides	8	125474167	TRIB1	rs17321515	G	intergenic	4e-17	0.08	[0.06-0.10] (% SD lower)	0.00834	0.005948	0.161	A	/	/
Discovery and refinement of loci associated with lipid levels.	94,595 European ancestry individuals	Triglycerides	8	125478730	TRIB1	rs2954029	T	intergenic	1e-107	0.076	[NR] (mg/dL decrease)	0.008494	0.00597	0.155	A	/	/
Loci influencing lipid levels and coronary heart disease risk in 16 European population cohorts.	17,083 European ancestry individuals, 714 Orcadian individuals	LDL cholesterol	8	125492484	TRIB1	rs6987702	G	intergenic	3e-06	0.07	[NR] (s.d. increase)	-0.0145	0.02346	0.5366	T	/	/
Biological, clinical and population relevance of 95 loci for blood lipids.	95,454 European ancestry individuals	LDL cholesterol	8	143969375	PLEC1	rs11136341	G	intron	4e-13	1.4	[0.99-1.81] (mg/dL increase)	-0.04469	0.03976	0.2613	G	/	/
Genome-wide association meta-analysis identifies novel variants associated with fasting plasma glucose in East Asians.	24,740 East Asian individuals	Fasting plasma glucose	9	622523	KANK1	rs10815355	?	intron	1e-09	0.045	[0.031-0.059] (unit increase)	0.04595	0.05425	0.3972	T	/	/
Discovery and refinement of loci associated with lipid levels.	94,595 European ancestry individuals	LDL cholesterol	9	2640759	VLDLR	rs3780181	G	intron	2e-09	0.044	[NR] (unit decrease)	0.02706	0.04101	0.5095	G	/	/
Genome-wide association meta-analysis identifies novel variants associated with fasting plasma glucose in East Asians.	24,740 East Asian individuals	Fasting plasma glucose	9	4290085	GLIS3	rs4237150	C	intron	4e-09	0.053	[0.035-0.071] (unit increase)	0.165	0.04738	0.0005099	C	Yes	Yes
Genome-Wide Association Study of Metabolic Syndrome in Koreans	2,657 cases and 5,917 controls in Korean populations	Metabolic syndrome (bivariate traits)	9	10300942	PTPRD	rs605257	T	intron	6.48e-06	1.22	[1.12-1.33] (unit increase)	0.9637	0.08103	0.6477	T	/	/
94,595 European ancestry individuals	93,982 European ancestry individuals	HDL cholesterol	9	15305380	TTC39B	rs581080	G	intron	1e-19	0.042	[NR] (unit decrease)	-0.0148	0.02668	0.5793	G	/	/
Association analyses of 249,796 individuals reveal 18 new loci associated with body mass index.	Up to 123,865 European ancestry individuals	Body mass index	9	28414341	LRRN6C	rs10968576	G	intron	3e-13	0.11	[0.07-0.15] (kg/m2 increase)	-0.03475	0.09462	0.7135	G	/	/
Common variants at CDKAL1 and KLF9 are associated with body mass index in east Asian populations.	26,620 Japanese ancestry individuals	Body mass index	9	70383416	KLF9	rs11142387	C	intergenic	1e-09	0.04	[0.018-0.062] (unit increase)	-0.0157	0.08252	0.8492	C	/	/
Gene-age interactions in blood pressure regulation: a large-scale investigation with the CHARGE, Global BPgen, and ICBP Consortia.	55,796 European ancestry individuals	Diastolic blood pressure	9	87646780	DAPK1	rs3118867	G	intron	4e-07	0.49	[0.31-0.67] (mmHg decrease)	-0.07216	0.3227	0.8231	A	/	/
7,813 African American individuals	4,323 African American and Afro-Caribbean individuals	HDL cholesterol	9	104832083	ABCA1	rs2515629	A	intron	5e-07	0.1184	[0.072-0.165] (unit increase)	0.0453	0.03123	0.1471	G	/	/
8,656 European ancestry individuals	11,437 European ancestry individuals	HDL cholesterol	9	104884939	ABCA1	rs4149268	C	intron	1e-10	0.82	[NR] (mg/dl higher)	-0.01251	0.01576	0.4273	T	/	/
2,758 individuals	18,544 individuals	HDL cholesterol	9	104885374	ABCA1	rs3890182	A	intron	3e-10	0.1	[0.06-0.14] (% SD lower)	0.009054	0.02928	0.7572	A	/	/
12,545 Korean ancestry individuals	Up to 30,395 East Asian ancestry individuals	HDL cholesterol	9	104891145	ABCA1	rs12686004	T	intron	2e-18	0.0217	[0.017-0.027] (mg/dL decrease)	-0.02154	0.02032	0.2895	A	/	/
20,697 European ancestry individuals, 715 Orcadian individuals	NA	HDL cholesterol	9	104894789	ABCA1	rs3905000	G	intron	9e-13	0.11	[NR] (s.d. increase)	0.01055	0.02922	0.7181	A	/	/
94,595 European ancestry individuals	93,982 European ancestry individuals	HDL cholesterol	9	104902020	ABCA1	rs1883025	T	intron	2e-65	0.07	[NR] (unit decrease)	-0.01643	0.01729	0.3421	T	/	/
Genome-wide association study of anthropometric traits and evidence of interactions with age and study year in Filipino women.	1,780 Filipino ancestry females	Body mass index	9	107363530	RAD23B	rs817858	G	intergenic	7e-06	0.04	[0.02-0.06] (unit increase)	0.2685	0.1324	0.04279	G	Yes	Yes
Association analyses of 249,796 individuals reveal 18 new loci associated with body mass index.	Up to 123,865 European ancestry individuals	Body mass index	9	126703046	LMX1B	rs867559	G	intergenic	1e-07			-0.05706	0.08673	0.5107	A	/	/
Biological, clinical and population relevance of 95 loci for blood lipids.	95,454 European ancestry individuals	LDL cholesterol	9	133279427	ABO	rs635634	T	intergenic	8e-22	2.05	[1.64-2.46] (mg/dL increase)	0.01704	0.02653	0.5209	T	/	/
Discovery and refinement of loci associated with lipid levels.	94,595 European ancestry individuals	Triglycerides	10	5212884	AKR1C4	rs1832007	G	intron	2e-12	0.033	[NR] (mg/dL decrease)	-0.007113	0.009991	0.4766	G	/	/
Genetic variants in novel pathways influence blood pressure and cardiovascular disease risk.	69,395 European ancestry individuals	Diastolic blood pressure	10	18131043	CACNB2	rs4373814	G	intergenic	4e-10	0.218	[NR] (mmHg decrease)	0.3659	0.323	0.2575	G	/	/
Genetic variants in novel pathways influence blood pressure and cardiovascular disease risk.	69,395 European ancestry individuals	Systolic blood pressure	10	18131043	CACNB2	rs4373814	G	intergenic	5e-11	0.373	[NR] (mmHg decrease)	0.3502	0.4767	0.4626	G	/	/
Genome-wide association study of blood pressure and hypertension.	29,136 European ancestry individuals	Systolic blood pressure	10	18419869	CACNB2	rs11014166	A	intron	7e-07	0.5	[0.30-0.70] (mm Hg increase)	-0.2665	0.7465	0.7211	T	/	/
Genome-wide association study of blood pressure and hypertension.	29,136 European ancestry individuals	Diastolic blood pressure	10	18419869	CACNB2	rs11014166	A	intron	1e-08	0.37	[0.25-0.49] (mm Hg increase)	0.06214	0.5055	0.9022	T	/	/
Genome-Wide Association Study of Metabolic Syndrome in Koreans	2,657 cases and 5,917 controls in Korean populations	Metabolic syndrome (bivariate traits)	10	36639540	LOC439954||PBEF2	rs1668775	T	intergenic	2.07e-06	1.24	[1.14-1.36] (unit increase)	1.057	0.09731	0.5695	T	/	/
94,595 European ancestry individuals	93,982 European ancestry individuals	HDL cholesterol	10	45517829	ALOX5, MARCH8	rs970548	C	intron	2e-10	0.026	[NR] (unit increase)	-0.005483	0.02823	0.846	C	/	/
Genome-wide association study identifies eight loci associated with blood pressure.	34,433 European ancestry individuals	Diastolic blood pressure	10	61764833	RTKN2, ARID5B, RHOBTB1, TMEM26, c10orf107	rs1530440	T	intron	1e-09	0.39	[0.27-0.51] (mm Hg decrease)	0.05836	0.4089	0.8865	T	/	/
Discovery and refinement of loci associated with lipid levels.	94,595 European ancestry individuals	Triglycerides	10	93079885	CYP26A1	rs2068888	A	intergenic	2e-11	0.024	[NR] (mg/dL decrease)	0.01076	0.007615	0.1577	G	/	/
Genome-wide association study of blood pressure and hypertension.	29,136 European ancestry individuals	Systolic blood pressure	10	102834750	CYP17A1	rs1004467	A	intron;nearGene-3	1e-10	1.05	[0.74-1.36] (mm Hg increase)	-0.4925	0.4961	0.3209	G	/	/
Genome-wide association study in Chinese identifies novel loci for blood pressure and hypertension.	11,816 Han Chinese ancestry individuals	Diastolic blood pressure	10	102856906	CYP17A1	rs4409766	T	intron;intron	6e-13	0.59	[0.41-0.77] (unit increase)	-0.3898	0.3531	0.2697	C	/	/
Genome-wide association study in Chinese identifies novel loci for blood pressure and hypertension.	11,816 Han Chinese ancestry individuals	Systolic blood pressure	10	102856906	CYP17A1	rs4409766	T	intron;intron	6e-17	1.24	[0.95-1.53] (unit increase)	-1.206	0.5215	0.02083	C	Yes	Yes
Meta-analysis of genome-wide association studies identifies common variants associated with blood pressure variation in east Asians.	19,608 East Asian ancestry individuals	Diastolic blood pressure	10	103086421	CNNM2, CYP17A1, NT5C2	rs11191548	T	intergenic	7e-12	0.58	[0.42-0.74] (mm Hg increase)	-0.4955	0.3515	0.1587	C	/	/
Meta-analysis of genome-wide association studies identifies common variants associated with blood pressure variation in east Asians.	19,608 East Asian ancestry individuals	Systolic blood pressure	10	103086421	CNNM2, CYP17A1, NT5C2	rs11191548	T	intergenic	4e-17	1.18	[0.91-1.45] (mm Hg increase)	-1.474	0.5185	0.00453	C	Yes	Yes
Genome-wide association study identifies eight loci associated with blood pressure.	34,433 European ancestry individuals	Systolic blood pressure	10	103086421	CNNM2, AS3MT, CYP17A1, NT5C2	rs11191548	T	intergenic	7e-24	1.16	[0.92-1.40] (mm Hg increase)	-1.474	0.5185	0.00453	C	Yes	Yes
Genetic variants in novel pathways influence blood pressure and cardiovascular disease risk.	69,395 European ancestry individuals	Systolic blood pressure	10	103086421	CYP17A1, NT5C2	rs11191548	T	intergenic	7e-26	1.095	[NR] (mmHg increase)	-1.474	0.5185	0.00453	C	Yes	Yes
Meta-analysis of genome-wide association studies in East Asian-ancestry populations identifies four new loci for body mass index.	82,438 East Asian ancestry individuals, 4,301 South East Asian ancestry individuals	Body mass index	10	103146454	NT5C2	rs11191580	C	intron	4e-08	0.0295	[0.019-0.04] (unit increase)	0.04344	0.0857	0.6123	C	/	/
Discovery and refinement of loci associated with lipid levels.	94,595 European ancestry individuals	LDL cholesterol	10	112174128	GPAM	rs2255141	A	intron	1e-13	0.03	[NR] (unit increase)	0.03561	0.02462	0.1483	A	/	/
Meta-analysis of genome-wide association studies in East Asian-ancestry populations identifies four new loci for body mass index.	82,438 East Asian ancestry individuals, 4,301 South East Asian ancestry individuals	Body mass index	11	2818521	KCNQ1	rs2237892	T	intron	9e-13	0.0298	[0.022-0.038] (unit increase)	0.1094	0.08443	0.1954	T	/	/
Six new loci associated with body mass index highlight a neuronal influence on body weight regulation.	32,387 European ancestry individuals	Body mass index	11	8462542	STK33	rs10769908	C	intron	1e-06			0.09252	0.08077	0.2522	C	/	/
Association analyses of 249,796 individuals reveal 18 new loci associated with body mass index.	Up to 123,865 European ancestry individuals	Body mass index	11	8583046	RPL27A, TUB	rs4929949	C	intron	3e-09	0.06	[0.02-0.10] (kg/m2 increase)	0.0891	0.08087	0.2707	C	/	/
94,595 European ancestry individuals	93,982 European ancestry individuals	HDL cholesterol	11	10367235	AMPD3	rs2923084	G	intron	5e-08	0.026	[NR] (unit decrease)	-0.003177	0.0138	0.8179	G	/	/
Genome-wide association analysis of blood-pressure traits in African-ancestry individuals reveals common associated genes in African and non-African populations.	28,190 African American individuals, 1,188 Nigerian ancestry individuals	Systolic blood pressure	11	16228637	SOX6	rs1401454	T	intron	1e-06	0.55	[0.24-0.86] (unit increase)	0.4206	0.4845	0.3854	T	/	/
Genome-wide association analysis of blood-pressure traits in African-ancestry individuals reveals common associated genes in African and non-African populations.	28,190 African American individuals, 1,188 Nigerian ancestry individuals	Diastolic blood pressure	11	16228637	SOX6	rs1401454	T	intron	5e-10	0.45	[0.25-0.65] (unit increase)	-0.005455	0.328	0.9867	T	/	/
Genome-wide association study in Chinese identifies novel loci for blood pressure and hypertension.	11,816 Han Chinese ancestry individuals	Diastolic blood pressure	11	16281393	SOX6	rs4757391	C	intron	5e-09	0.49	[0.31-0.67] (unit increase)	-0.1513	0.3693	0.6821	C	/	/
Genome-wide association study in Chinese identifies novel loci for blood pressure and hypertension.	11,816 Han Chinese ancestry individuals	Systolic blood pressure	11	16281393	SOX6	rs4757391	C	intron	5e-09	0.88	[0.59-1.17] (unit increase)	0.008596	0.5461	0.9874	C	/	/
Genome-wide association study of blood pressure and hypertension.	29,136 European ancestry individuals	Systolic blood pressure	11	16880721	PLEKHA7	rs381815	T	intron	2e-09	0.65	[0.43-0.87] (mm Hg increase)	0.08332	0.6346	0.8956	T	/	/
Genome-wide association study of blood pressure and hypertension.	29,136 European ancestry individuals	Diastolic blood pressure	11	16895672	PLEKHA7	rs11024074	T	intron	1e-06	0.33	[0.19-0.47] (mm Hg decrease)	-0.3468	0.3977	0.3834	C	/	/
Genome-wide association yields new sequence variants at seven loci that associate with measures of obesity.	72,598 European ancestry individuals, 1,160 African American individuals	Body mass index	11	27561582	BDNF	rs7481311	T	intron	8e-06	3.15	[1.78-4.52] (% SD)	-0.07624	0.08646	0.378	T	/	/
Genome-wide association yields new sequence variants at seven loci that associate with measures of obesity.	72,598 European ancestry individuals, 1,160 African American individuals	Body mass index	11	27658369	BDNF	rs6265	G	missense;ncRNA	5e-10	4.58	[3.07-6.09] (% SD)	0.004514	0.07795	0.9538	T	/	/
Meta-analysis of genome-wide association studies in East Asian-ancestry populations identifies four new loci for body mass index.	82,438 East Asian ancestry individuals, 4,301 South East Asian ancestry individuals	Body mass index	11	27662970	BDNF	rs11030104	A	intron;intron	2e-20	0.0478	[0.038-0.058] (unit increase)	-0.007848	0.07805	0.9199	G	/	/
Meta-analysis identifies common variants associated with body mass index in east Asians.	22,762 East Asian ancestry individuals, 2,522 Malay ancestry individuals, 2,431 Chinese, Malay and Asian Indian ancestry individuals	Body mass index	11	31883988	PAX6	rs652722	C	intron	8e-08	2.75	[1.24-4.26] (% increase)	-0.06582	0.08155	0.4197	T	/	/
4,763 Northern Finnish founder individuals	NA	HDL cholesterol	11	47264739	NR1H3	rs7120118	G	intron	4e-08	0.04	[0.03-0.05] (mmol/l increase)	0.01079	0.01626	0.5069	T	/	/
Association analyses of 249,796 individuals reveal 18 new loci associated with body mass index.	Up to 123,865 European ancestry individuals	Body mass index	11	47629441	CUGBP1, MTCH2, NDUFS3	rs3817334	T	intron	2e-12	0.06	[0.02-0.10] (kg/m2 increase)	0.0427	0.08248	0.6047	T	/	/
Six new loci associated with body mass index highlight a neuronal influence on body weight regulation.	32,387 European ancestry individuals	Body mass index	11	47641497	MTCH2	rs10838738	G	intron	5e-09	0.07	[0.01-0.13] (kg/m2 increase)	0.04885	0.08212	0.552	G	/	/
20,697 European ancestry individuals, 715 Orcadian individuals	NA	HDL cholesterol	11	48497341	FOLH1, MADD	rs7395662	G	intergenic	6e-11	0.07	[NR] (s.d. decrease)	-0.002925	0.01394	0.8339	G	/	/
94,595 European ancestry individuals	93,982 European ancestry individuals	HDL cholesterol	11	54607190	OR4C46	rs11246602	C	intergenic	2e-10	0.034	[NR] (unit increase)	-0.0186	0.01977	0.347	C	/	/
Discovery and refinement of loci associated with lipid levels.	94,595 European ancestry individuals	LDL cholesterol	11	61802358	FADS1, FADS2, FADS3	rs174546	T	UTR-3	2e-39	0.051	[NR] (unit decrease)	-0.01848	0.02277	0.4171	T	/	/
Common variants at 30 loci contribute to polygenic dyslipidemia.	19,840 European ancestry individuals	Triglycerides	11	61803311	FADS1, FADS2, FADS3	rs174547	C	intron	2e-14	0.06	[0.02-0.10] (s.d. increase)	0.006015	0.005842	0.3034	C	/	/
Genetic variants influencing circulating lipid levels and risk of coronary artery disease.	up to 17,723 European ancestry individuals	Triglycerides	11	61803876	FADS1	rs174548	G	intron	5e-14	0.03	[0.02-0.04] (unit increase)	0.008348	0.005837	0.1529	C	/	/
Genome-wide association meta-analysis identifies novel variants associated with fasting plasma glucose in East Asians.	24,740 East Asian individuals	Fasting plasma glucose	11	61804006	FADS1	rs174550	?	intron	3e-06	0.045	[0.025-0.065]	-0.0536	0.04694	0.2537	C	/	/
Loci influencing lipid levels and coronary heart disease risk in 16 European population cohorts.	17,083 European ancestry individuals, 714 Orcadian individuals	LDL cholesterol	11	61829740	FADS2, FADS3	rs174570	G	intron	4e-13	0.11	[NR] (s.d. increase)	-0.01753	0.02278	0.4418	T	/	/
94,595 European ancestry individuals	93,982 European ancestry individuals	HDL cholesterol	11	65623846	KAT5	rs12801636	A	intron	3e-08	0.024	[NR] (unit increase)	-0.001285	0.01411	0.9274	A	/	/
94,595 European ancestry individuals	93,982 European ancestry individuals	HDL cholesterol	11	75743976	DGAT2, MOGAT2	rs499974	A	intergenic	1e-08	0.026	[NR] (unit decrease)	-0.01681	0.01647	0.3075	A	/	/
Genome-wide association meta-analysis identifies novel variants associated with fasting plasma glucose in East Asians.	24,740 East Asian individuals	Fasting plasma glucose	11	92935660	MTNR1B	rs3847554	?	intergenic	2e-11	0.059	[0.041-0.077] (unit increase)	0.04494	0.04724	0.3416	C	/	/
A variant near MTNR1B is associated with increased fasting plasma glucose levels and type 2 diabetes risk.	2,151 European ancestry individuals	Fasting plasma glucose	11	92940662	MTNR1B	rs1387153	T	intergenic	2e-36	0.07	[0.05-0.08] (mmol/l increase)	-0.03478	0.04673	0.4567	T	/	/
Common genetic variation near melatonin receptor MTNR1B contributes to raised plasma glucose and increased risk of type 2 diabetes among Indian Asians and European Caucasians.	698 Asian Indian ancestry cases, 6,776 Asian Indian ancestry controls	Fasting plasma glucose	11	92958366	MTNR1B	rs2166706	G	intergenic	2e-09	0.07	((0.04-0.09) mmol/L increase)	-0.03629	0.04668	0.4369	C	/	/
Variants in MTNR1B influence fasting glucose levels.	35,812 European ancestry individuals	Fasting plasma glucose	11	92975544	MTNR1B	rs10830963	G	intron	3e-50	0.07	[0.06-0.08] (mmol/l increase)	-0.0593	0.04732	0.2104	G	/	/
Genetic variants in novel pathways influence blood pressure and cardiovascular disease risk.	69,395 European ancestry individuals	Diastolic blood pressure	11	100722807	FLJ32810, TMEM133	rs633185	G	intron	2e-15	0.328	[NR] (mmHg decrease)	-0.2512	0.3239	0.4381	C	/	/
Genetic variants in novel pathways influence blood pressure and cardiovascular disease risk.	69,395 European ancestry individuals	Systolic blood pressure	11	100722807	FLJ32810, TMEM133	rs633185	G	intron	1e-17	0.565	[NR] (mmHg decrease)	0.07562	0.4787	0.8745	C	/	/
Genome-wide association study of coronary heart disease and its risk factors in 8,090 African Americans: the NHLBI CARe Project.	7,565 African American individuals	LDL cholesterol	11	103937424	PDGFD	rs10895547	T	intron	3e-06	0.0747	[0.043-0.106] (unit decrease)	-0.008391	0.02342	0.7202	T	/	/
Genome-Wide Association Study of Metabolic Syndrome in Koreans	2,657 cases and 5,917 controls in Korean populations	Metabolic syndrome (bivariate traits)	11	116117037	LOC100128347||BUD13	rs180349	A	intergenic	4.12e-08	1.28	[1.17-1.40] (unit increase)	1.262	0.08468	0.005914	A	Yes	Yes
Genome-Wide Association Study of Metabolic Syndrome in Koreans	2,657 cases and 5,917 controls in Korean populations	Metabolic syndrome (bivariate traits)	11	116122450	BUD13	rs11216126	A	intergenic	7.15e-09	1.33	[1.21-1.46] (unit increase)	0.8511	0.08152	0.04788	C	Yes	Yes
A bivariate genome-wide approach to metabolic syndrome: STAMPEED consortium.	22,161 European ancestry individuals	Metabolic syndrome (bivariate traits)	11	116144314	BUD13	rs10790162	A	intron	5.4e-09	1.28	[1.19-1.39] (unit increase)	1.281	0.08524	0.003722	G	Yes	Yes
Genome-Wide Association Study of Metabolic Syndrome in Koreans	2,657 cases and 5,917 controls in Korean populations	Metabolic syndrome (bivariate traits)	11	116157633	ZNF259	rs6589566	C	intron	2.26e-07	1.27	[1.16-1.39] (unit increase)	1.218	0.0885	0.02559	G	Yes	Yes
A bivariate genome-wide approach to metabolic syndrome: STAMPEED consortium.	22,161 European ancestry individuals	Metabolic syndrome (bivariate traits)	11	116165896	APOA5	rs2266788	C	nearGene-5;UTR-3	1.9e-09	1.3	[1.2-1.4] (unit increase)	1.291	0.08446	0.002502	A	Yes	Yes
Genetic variants influencing circulating lipid levels and risk of coronary artery disease.	up to 17,723 European ancestry individuals	Triglycerides	11	116714271	APOA1, APOA4, APOA5, APOC3, BUD13, ZNF259	rs4938303	T	intergenic	4e-21	0.07	[0.06-0.08] (unit decrease)	0.01355	0.005946	0.02281	C	Yes	Yes
Genome-wide association study of hematological and biochemical traits in a Japanese population.	8,993 Japanese ancestry individuals	Triglycerides	11	116715567	APOA1, APOA4, APOA5, APOC3	rs7350481	G	intergenic	1e-49	0.241	[0.21-0.27] (unit increase)	0.04079	0.006953	5.409e-09	T	Yes	Yes
Genome-wide scan identifies variation in MLXIPL associated with plasma triglycerides.	1,005 European ancestry male individuals, 1,006 Indian Asian ancestry male individuals	Triglycerides	11	116736721	LOC440069, MGC13125	rs1558861	C	intergenic	2e-26	17	[13.28-20.72] (% higher)	0.03353	0.007049	2.148e-06	C	Yes	Yes
12,545 Korean ancestry individuals	Up to 30,395 East Asian ancestry individuals	HDL cholesterol	11	116746524	intergenic	rs11216126	C	intergenic	3e-34	0.0322	[0.027-0.037] (mg/dL increase)	0.03673	0.01605	0.02228	C	Yes	Yes
Discovery and refinement of loci associated with lipid levels.	94,595 European ancestry individuals	Triglycerides	11	116776891	A1, A4, APOA5, C3	rs2160669	?	intergenic	3e-128			0.03096	0.006971	9.561e-06	C	/	/
Biological, clinical and population relevance of 95 loci for blood lipids.	96,598 European ancestry individuals	Triglycerides	11	116778201	APOA1, APOA4, APOA5, APOC3	rs964184	G	intron	7e-240	16.95	[16.01-17.89] (mg/dL increase)	0.031	0.006974	9.387e-06	G	Yes	Yes
Genome-wide characterization of shared and distinct genetic components that influence blood lipid levels in ethnically diverse human populations.	7,601 African American individuals, 3,335 Hispanic individuals	Triglycerides	11	116781707	APOA, APOC	rs6589566	C	intron	5e-14	0.2066	[NR] (unit increase)	0.02993	0.007257	3.909e-05	G	Yes	Yes
Large-scale genome-wide association studies in East Asians identify new genetic loci influencing metabolic traits.	12,545 Korean ancestry individuals	Triglycerides	11	116783719	APOA1, APOA4, APOA5, APOC3, BUD13, ZNF259	rs603446	T	intron	2e-86	0.0876	[0.079-0.096] (mg/dL decrease)	-0.01829	0.006922	0.008303	T	Yes	Yes
7,813 African American individuals	4,323 African American and Afro-Caribbean individuals	HDL cholesterol	11	116810292	APOA5	rs1263173	A	intergenic	2e-07	0.0873	[0.054-0.12] (unit decrease)	0.03289	0.01513	0.02988	A	Yes	Yes
Genome-wide scan identifies variation in MLXIPL associated with plasma triglycerides.	1,005 European ancestry male individuals, 1,006 Indian Asian ancestry male individuals	Triglycerides	11	116861796	APOA1, KIAA0999, LOC645044	rs2075292	G	intron	5e-08	8.7	[5.76-11.64] (% higher)	-0.005733	0.005854	0.3276	T	/	/
7,813 African American individuals	4,323 African American and Afro-Caribbean individuals	HDL cholesterol	11	117103213	intergenic	rs12269901	C	intergenic	2e-06	0.069	[0.041-0.097] (unit increase)	-0.004277	0.01571	0.7854	C	/	/
94,595 European ancestry individuals	93,982 European ancestry individuals	HDL cholesterol	11	122651667	UBASH3B	rs7941030	C	intergenic	1e-14	0.027	[NR] (unit increase)	-0.003383	0.01545	0.8267	C	/	/
94,595 European ancestry individuals	93,982 European ancestry individuals	HDL cholesterol	12	20320824	PDE3A	rs7134375	A	intergenic	1e-08	0.021	[NR] (unit increase)	-0.02454	0.01559	0.1158	A	/	/
Meta-analysis identifies 13 new loci associated with waist-hip ratio and reveals sexual dimorphism in the genetic basis of fat distribution.	Up to 77,167 European ancestry individuals	Waist-hip ratio	12	26300350	SSPN, ITPR2	rs718314	G	intergenic	1e-17	0.03	[NR] (unit increase)	-0.002476	0.001936	0.201	A	/	/
Association analyses of 249,796 individuals reveal 18 new loci associated with body mass index.	Up to 123,865 European ancestry individuals	Body mass index	12	49853685	FAIM2	rs7138803	A	intergenic	2e-17	0.12	[0.08-0.16] (kg/m2 increase)	0.105	0.08881	0.2371	A	/	/
Meta-analysis identifies 13 new loci associated with waist-hip ratio and reveals sexual dimorphism in the genetic basis of fat distribution.	Up to 77,167 European ancestry individuals	Waist-hip ratio	12	53948900	HOXC13	rs1443512	A	intergenic	6e-17	0.03	[NR] (unit increase)	0.001431	0.002196	0.5147	A	/	/
Discovery and refinement of loci associated with lipid levels.	94,595 European ancestry individuals	Triglycerides	12	57398797	LRP1	rs11613352	T	intron	9e-14	0.028	[NR] (mg/dL decrease)	-0.009451	0.009401	0.3149	T	/	/
Gene-age interactions in blood pressure regulation: a large-scale investigation with the CHARGE, Global BPgen, and ICBP Consortia.	55,796 European ancestry individuals	Systolic blood pressure	12	89547772	ATP2B1, POC1B	rs4842666	T	intergenic	2e-07	0.91	[0.58-1.24] (mmHg increase)	0.813	0.4877	0.0957	C	/	No
Genome-wide association study of blood pressure and hypertension.	29,136 European ancestry individuals	Diastolic blood pressure	12	89615182	ATP2B1	rs2681472	A	intron	1e-09	0.5	[0.34-0.66] (mm Hg increase)	-0.2711	0.3298	0.4111	G	/	/
Genome-wide association study of blood pressure and hypertension.	29,136 European ancestry individuals	Systolic blood pressure	12	89619312	ATP2B1	rs2681492	T	intron	4e-11	0.85	[0.60-1.10] (mm Hg increase)	-0.9267	0.4877	0.05758	C	/	Yes
Genome-wide association study in Chinese identifies novel loci for blood pressure and hypertension.	11,816 Han Chinese ancestry individuals	Diastolic blood pressure	12	89666809	ATP2B1	rs17249754	G	intron	2e-10	0.52	[0.36-0.68] (unit increase)	-0.3055	0.3333	0.3596	A	/	/
Genome-wide association study in Chinese identifies novel loci for blood pressure and hypertension.	11,816 Han Chinese ancestry individuals	Systolic blood pressure	12	89666809	ATP2B1	rs17249754	G	intron	4e-12	1.03	[0.74-1.32] (unit increase)	-1.012	0.4908	0.03931	A	Yes	Yes
Meta-analysis of genome-wide association studies identifies common variants associated with blood pressure variation in east Asians.	19,608 East Asian ancestry individuals	Diastolic blood pressure	12	89666809	ATP2B1	rs17249754	G	intron	2e-13	0.58	[0.42-0.74] (mm Hg increase)	-0.3055	0.3333	0.3596	A	/	/
Meta-analysis of genome-wide association studies identifies common variants associated with blood pressure variation in east Asians.	19,608 East Asian ancestry individuals	Systolic blood pressure	12	89666809	ATP2B1	rs17249754	G	intron	8e-20	1.17	[0.92-1.42] (mm Hg increase)	-1.012	0.4908	0.03931	A	Yes	Yes
Genome-wide association study of anthropometric traits and evidence of interactions with age and study year in Filipino women.	1,780 Filipino ancestry females	Body mass index	12	99567571	ANKS1B	rs2373011	C	intron	9e-06	0.03	[0.02-0.04] (unit increase)	0.1872	0.08071	0.02053	C	Yes	Yes
up to 17,723 European ancestry individuals	up to 37,774 European ancestry individuals, up to 9,665 Indian Asian ancestry individuals	HDL cholesterol	12	109403135	KCTD10, MMAB, MVK, MYO1H, UBE3B	rs9943753	G	intron	3e-06	0.02	[0.01-0.03] (unit increase)	-0.0193	0.01408	0.1704	A	/	/
19,840 European ancestry individuals	Up to 20,623 European ancestry individuals	HDL cholesterol	12	109457363	MMAB, MVK	rs2338104	C	intron	1e-10	0.07	[0.03-0.11] (s.d. decrease)	0.0244	0.01518	0.1083	G	/	/
99,900 European ancestry individuals	NA	HDL cholesterol	12	109562388	MMAB, MVK	rs7134594	C	intron	7e-15	0.44	[0.3-0.58] (mg/dL decrease)	0.02855	0.01568	0.06888	T	/	Yes
Meta-analysis of genome-wide association studies in East Asian-ancestry populations identifies four new loci for body mass index.	82,438 East Asian ancestry individuals, 4,301 South East Asian ancestry individuals	Body mass index	12	111803962	ALDH2	rs671	G	missense	3e-11	0.0378	[0.027-0.049] (unit increase)	0.09838	0.0847	0.2456	A	/	/
Genome-wide association study of blood pressure and hypertension.	29,136 European ancestry individuals	Diastolic blood pressure	12	114914926	TBX3, TBX5	rs2384550	A	intergenic	4e-08	0.35	[0.23-0.47] (mm Hg decrease)	0.06034	0.454	0.8943	A	/	/
Meta-analysis of genome-wide association studies identifies common variants associated with blood pressure variation in east Asians.	19,608 East Asian ancestry individuals	Systolic blood pressure	12	115114632	TBX3	rs35444	A	intergenic	8e-07	0.63	[0.38-0.88] (mm Hg increase)	0.4907	0.5671	0.387	G	/	/
Genome-wide association study in Chinese identifies novel loci for blood pressure and hypertension.	11,816 Han Chinese ancestry individuals	Systolic blood pressure	12	115114632	TBX3	rs35444	A	intergenic	2e-07	0.83	[0.52-1.14] (unit increase)	0.4907	0.5671	0.387	G	/	/
Meta-analysis of genome-wide association studies identifies common variants associated with blood pressure variation in east Asians.	19,608 East Asian ancestry individuals	Diastolic blood pressure	12	115114632	TBX3	rs35444	A	intergenic	1e-10	0.5	[0.34-0.66] (mm Hg increase)	0.5122	0.3837	0.182	G	/	/
Genome-wide association study in Chinese identifies novel loci for blood pressure and hypertension.	11,816 Han Chinese ancestry individuals	Systolic blood pressure	12	115760536	MED13L	rs11067763	A	intergenic	6e-16	0.81	[0.61-1.01] (unit increase)	0.4265	0.4988	0.3926	G	/	/
Genome-wide association study in Chinese identifies novel loci for blood pressure and hypertension.	11,816 Han Chinese ancestry individuals	Diastolic blood pressure	12	115760536	MED13L	rs11067763	A	intergenic	2e-18	0.51	[0.39-0.63] (unit increase)	0.5893	0.3375	0.08101	G	/	No
Common variants at 30 loci contribute to polygenic dyslipidemia.	19,840 European ancestry individuals	LDL cholesterol	12	120951159	HNF1A	rs2650000	A	intergenic	2e-08	0.07	[0.03-0.11] (s.d. increase)	-0.01968	0.02354	0.4032	C	/	/
99,900 European ancestry individuals	NA	HDL cholesterol	12	123311691	SBNO1	rs4759375	T	intron	8e-09	0.86	[0.55-1.17] (mg/dL increase)	0.0273	0.01531	0.0747	T	/	Yes
99,900 European ancestry individuals	NA	HDL cholesterol	12	123975620	CCDC92, ZNF664	rs4765127	T	intron;intron;intron	3e-10	0.44	[0.28-0.6] (mg/dL increase)	-0.01659	0.02642	0.5301	T	/	/
Association analyses of 249,796 individuals reveal 18 new loci associated with body mass index.	Up to 123,865 European ancestry individuals	Body mass index	13	27446043	GTF3A, MTIF3	rs4771122	G	intron	9e-10	0.09	[0.03-0.15] (kg/m2 increase)	-0.04915	0.1077	0.6481	G	/	/
Discovery and refinement of loci associated with lipid levels.	94,595 European ancestry individuals	LDL cholesterol	13	32379251	BRCA2	rs4942486	T	intron	2e-11	0.024	[NR] (unit increase)	0.02438	0.02329	0.2954	T	/	/
Meta-analysis of genome-wide association studies in East Asian-ancestry populations identifies four new loci for body mass index.	82,438 East Asian ancestry individuals, 4,301 South East Asian ancestry individuals	Body mass index	13	53533217	OLFM4	rs9568867	A	intergenic	4e-06	0.031	[0.018-0.044] (unit increase)	0.00388	0.09243	0.9665	A	/	/
Genome-wide association to body mass index and waist circumference: the Framingham Heart Study 100K project.	1,341 European ancestry individuals from 310 families	Body mass index	13	65546652	intergenic	rs1333026	?	intergenic	8e-06			0.07549	0.1479	0.6099	A	/	/
Genome-wide linkage and association scans for pulse pressure in Chinese twins.	63 Chinese ancestry dizygotic twin pairs	Systolic blood pressure	13	108695311	MYO16	rs7984522	?	intron	7e-07			0.3082	0.4758	0.5172	C	/	/
Genome-wide linkage and association scans for pulse pressure in Chinese twins.	63 Chinese ancestry dizygotic twin pairs	Diastolic blood pressure	13	108695311	MYO16	rs7984522	?	intron	7e-07			-0.02129	0.322	0.9473	C	/	/
Discovery and refinement of loci associated with lipid levels.	94,595 European ancestry individuals	LDL cholesterol	14	24414681	NYNRIN	rs8017377	A	missense	3e-15	0.03	[NR] (unit increase)	0.04999	0.05042	0.3215	A	/	/
EMR-linked GWAS study: investigation of variation landscape of loci for body mass index in children.	up to 2,860 European ancestry children	Body mass index	14	62889535	KCNH5	rs10136789	?	intron	5e-07	5.05	[NR] (z score increase)	0.1787	0.1181	0.1307	C	/	/
Gene-age interactions in blood pressure regulation: a large-scale investigation with the CHARGE, Global BPgen, and ICBP Consortia.	55,796 European ancestry individuals	Systolic blood pressure	14	70414772	SYNJ2BP	rs10143078	C	intron;intron	6e-07	4.06	[2.47-5.65] (mmHg decrease)	0.1598	0.8739	0.8549	C	/	/
Framingham Heart Study 100K Project: genome-wide associations for blood pressure and arterial stiffness.	Up to 1,327 individuals	Diastolic blood pressure	14	76147335	intergenic	rs935334	?	intergenic	3e-06			-0.9475	0.4164	0.02301	T	/	/
Framingham Heart Study 100K Project: genome-wide associations for blood pressure and arterial stiffness.	Up to 1,327 individuals	Diastolic blood pressure	14	76184421	C14orf118	rs2121070	?	intron	5e-06			-1.009	0.4125	0.01455	T	/	/
Genome-wide analysis of BMI in adolescents and young adults reveals additional insight into the effects of genetic loci over the life course.	Up to 13,627 European ancestry individuals	Body mass index	14	94628060	SERPINA3	rs8005845	T	intergenic	5e-06	0.047	[0.027-0.067] (unit increase)	-0.1658	0.1246	0.1836	C	/	/
94,595 European ancestry individuals	93,982 European ancestry individuals	HDL cholesterol	14	104810872	AKT1, ZBTB42	rs4983559	G	intergenic	1e-08	0.02	[NR] (unit increase)	-0.006887	0.02213	0.7557	A	/	/
Genome wide association study: searching for genes underlying body mass index in the Chinese.	597 Han Chinese ancestry individuals	Body mass index	15	40032280	EIF2AK4	rs4432245	C	intron	1e-06			0.1145	0.07924	0.1487	C	/	/
Biological, clinical and population relevance of 95 loci for blood lipids.	96,598 European ancestry individuals	Triglycerides	15	43953733	FRMD5	rs2929282	T	intron	2e-11	5.13	[3.44-6.82] (mg/dL increase)	0.01696	0.01345	0.2077	T	/	/
7,813 African American individuals	4,323 African American and Afro-Caribbean individuals	HDL cholesterol	15	57617966	GCOM1	rs937254	A	intron;intron	7e-07	0.077	[0.047-0.107] (unit increase)	0.002563	0.01411	0.8559	G	/	/
8,656 European ancestry individuals	11,437 European ancestry individuals	HDL cholesterol	15	58382496	LIPC	rs4775041	C	intron	3e-20	1.38	[NR] (mg/dl higher)	0.04489	0.01806	0.01302	G	Yes	Yes
94,595 European ancestry individuals	93,982 European ancestry individuals	HDL cholesterol	15	58391167	LIPC	rs1532085	A	intron	1e-188	0.107	[NR] (unit increase)	0.0358	0.01384	0.009784	A	Yes	Yes
12,545 Korean ancestry individuals	Up to 30,395 East Asian ancestry individuals	HDL cholesterol	15	58401821	LIPC	rs16940212	T	intron	1e-24	0.0222	[0.018-0.027] (mg/dL increase)	0.0155	0.01592	0.3306	T	/	/
1,122 Mexican ancestry hypertriglyceridemia cases, 1,118 Mexican ancestry controls	1,067 Mexican ancestry hypertriglyceridemia cases, 1,054 Mexican ancestry controls	HDL cholesterol	15	58431227	LIPC	rs1077835	A	intron;intron	2e-14	0.17	[0.13-0.21] (unit decrease)	0.04455	0.01455	0.002241	G	Yes	Yes
2,758 individuals	18,544 individuals	HDL cholesterol	15	58431476	LIPC	rs1800588	T	intron;nearGene-5	2e-32	0.14	[0.12-0.16] (% SD higher)	0.04203	0.01459	0.004012	T	Yes	Yes
7,813 African American individuals	4,323 African American and Afro-Caribbean individuals	HDL cholesterol	15	58432593	LIPC	rs8034802	A	intron;nearGene-5	1e-09	0.104	[0.071-0.137] (unit increase)	-0.02615	0.01472	0.07585	T	/	Yes
Genome-wide association study of coronary heart disease and its risk factors in 8,090 African Americans: the NHLBI CARe Project.	7,565 African American individuals	LDL cholesterol	15	64861491	PLEKHO2	rs12595292	A	cds-synon	9e-06	0.1065	[0.06-0.153] (unit increase)	-0.002882	0.02618	0.9123	G	/	/
Meta-analysis identifies common variants associated with body mass index in east Asians.	22,762 East Asian ancestry individuals, 2,522 Malay ancestry individuals, 2,431 Chinese, Malay and Asian Indian ancestry individuals	Body mass index	15	67788548	MAP2K5	rs4776970	A	intron	2e-09	2.55	[0.79-4.31] (% increase)	0.05518	0.0944	0.5589	A	/	/
Association analyses of 249,796 individuals reveal 18 new loci associated with body mass index.	Up to 123,865 European ancestry individuals	Body mass index	15	67794500	LBXCOR1, MAP2K5	rs2241423	G	intron	1e-18	0.13	[0.09-0.17] (kg/m2 increase)	0.03888	0.0813	0.6326	G	/	/
Genetic variants in novel pathways influence blood pressure and cardiovascular disease risk.	69,395 European ancestry individuals	Systolic blood pressure	15	74785026	CYP1A1, ULK3	rs1378942	C	intron	6e-23	0.613	[NR] (mmHg increase)	-0.07726	0.6651	0.9075	A	/	/
Genome-wide association study identifies eight loci associated with blood pressure.	34,433 European ancestry individuals	Diastolic blood pressure	15	74785026	ARID3B, CPLX3, CSK, CYP1A1, CYP1A2, LMAN1L	rs1378942	C	intron	1e-23	0.43	[0.35-0.51] (mm Hg increase)	-0.3541	0.45	0.4315	A	/	/
Genetic variants in novel pathways influence blood pressure and cardiovascular disease risk.	69,395 European ancestry individuals	Diastolic blood pressure	15	74785026	CYP1A1, ULK3	rs1378942	C	intron	3e-26	0.416	[NR] (mmHg increase)	-0.3541	0.45	0.4315	A	/	/
Genome-wide association study of blood pressure and hypertension.	29,136 European ancestry individuals	Diastolic blood pressure	15	74833304	CSK, ULK3	rs6495122	A	intergenic	2e-10	0.4	[0.28-0.52] (mm Hg increase)	-0.1629	0.4475	0.716	C	/	/
Six new loci associated with body mass index highlight a neuronal influence on body weight regulation.	32,387 European ancestry individuals	Body mass index	15	82059859	RKHD3	rs12324805	C	intergenic	7e-06			-0.09638	0.08097	0.2341	C	/	/
Genome-wide association meta-analysis identifies novel variants associated with fasting plasma glucose in East Asians.	24,740 East Asian individuals	Fasting plasma glucose	15	98715481	IGF1R	rs2018860	?	intron	3e-08	0.031	[0.019-0.043] (unit increase)	0.02339	0.04731	0.6211	A	/	/
Meta-analysis of genome-wide association studies in East Asian-ancestry populations identifies four new loci for body mass index.	82,438 East Asian ancestry individuals, 4,301 South East Asian ancestry individuals	Body mass index	16	3963466	ADCY9	rs2531995	T	UTR-3	7e-08	0.0315	[0.02-0.043] (unit increase)	0.2311	0.08526	0.006783	T	Yes	Yes
Association analyses of 249,796 individuals reveal 18 new loci associated with body mass index.	Up to 123,865 European ancestry individuals	Body mass index	16	3988386	ADCY9	rs2444217	A	intron	9e-08			-0.131	0.07893	0.09717	G	/	/
Meta-analysis identifies common variants associated with body mass index in east Asians.	22,762 East Asian ancestry individuals, 2,522 Malay ancestry individuals, 2,431 Chinese, Malay and Asian Indian ancestry individuals	Body mass index	16	20246545	GP2	rs12597579	C	intergenic	1e-08	4.09	[2.21-5.97] (% increase)	-0.07564	0.08927	0.397	T	/	/
Six new loci associated with body mass index highlight a neuronal influence on body weight regulation.	32,387 European ancestry individuals	Body mass index	16	28871920	SH2B1	rs7498665	G	missense	5e-11	0.15	[0.08-0.21] (kg/m2 increase)	0.2045	0.1251	0.1022	G	/	/
Association analyses of 249,796 individuals reveal 18 new loci associated with body mass index.	Up to 123,865 European ancestry individuals	Body mass index	16	28874338	AC138894.2, APOB48R, ATXN2L, SH2B1, SULT1A2, TUFM	rs7359397	T	nearGene-3	2e-20	0.15	[0.11-0.19] (kg/m2 increase)	0.2132	0.127	0.09348	T	/	Yes
Biological, clinical and population relevance of 95 loci for blood lipids.	96,598 European ancestry individuals	Triglycerides	16	30907166	CTF1	rs11649653	G	intergenic	3e-08	2.13	[1.37-2.89] (mg/dL decrease)	-0.001546	0.0123	0.9	G	/	/
Genome-wide association yields new sequence variants at seven loci that associate with measures of obesity.	72,598 European ancestry individuals, 1,160 African American individuals	Body mass index	16	53735765	FTO	rs6499640	A	intron	4e-13	5.25	[3.82-6.68] (% SD)	0.08346	0.105	0.4267	A	/	/
Genome-wide analysis of BMI in adolescents and young adults reveals additional insight into the effects of genetic loci over the life course.	Up to 13,627 European ancestry individuals	Body mass index	16	53766842	FTO	rs9940128	A	intron	4e-23	0.083	[0.067-0.099] (unit increase)	0.119	0.1058	0.2609	A	/	/
Association analyses of 249,796 individuals reveal 18 new loci associated with body mass index.	Up to 123,865 European ancestry individuals	Body mass index	16	53769662	FTO	rs1558902	A	intron	5e-120	0.39	[0.35-0.43] (kg/m2 increase)	0.275	0.1207	0.02282	A	Yes	Yes
94,595 European ancestry individuals	93,982 European ancestry individuals	HDL cholesterol	16	53775335	FTO	rs1121980	A	intron	7e-09	0.02	[NR] (unit decrease)	-0.03855	0.01886	0.04116	A	Yes	Yes
Meta-analysis of genome-wide association data identifies novel susceptibility loci for obesity.	8,463 European ancestry individuals, 7,478 African American individuals, 3,348 Hispanic individuals, 1,624 Han Chinese ancestry individuals	Body mass index	16	53777876	FTO	rs62033400	G	intron	2e-14	0.08	[0.060-0.100] (kg/m2 increase)	0.2727	0.1208	0.0241	G	Yes	Yes
Genome-wide association yields new sequence variants at seven loci that associate with measures of obesity.	72,598 European ancestry individuals, 1,160 African American individuals	Body mass index	16	53782363	FTO	rs8050136	A	intron	1e-47	8.04	[6.96-9.12] (% SD)	0.2711	0.1204	0.02443	A	Yes	Yes
Genome-wide meta-analysis identifies 11 new loci for anthropometric traits and provides insights into genetic architecture.	7,962 European ancestry high body mass index individuals, 8,106 European ancestry low body mass index individuals	Body mass index	16	53785981	FTO	rs11075990	G	intron	2e-51	1.35	[NR]	0.2732	0.1195	0.02239	G	Yes	Yes
Six new loci associated with body mass index highlight a neuronal influence on body weight regulation.	32,387 European ancestry individuals	Body mass index	16	53786615	FTO	rs9939609	A	intron	4e-51	0.33	[0.27-0.39] (kg/m2 increase)	0.2624	0.1204	0.0295	A	Yes	Yes
FTO genotype is associated with phenotypic variability of body mass index.	133,154 European ancestry individuals	Body mass index	16	53787703	FTO	rs7202116	G	intron	2e-10	0.036	[0.025-0.047] (unit increase)	0.2649	0.1203	0.02782	G	Yes	Yes
A meta-analysis identifies new loci associated with body mass index in individuals of African ancestry.	37,956 African American individuals, 1,188 Nigerian ancestry individuals	Body mass index	16	53794154	FTO	rs17817964	T	intron	1e-10	0.073	[0.051-0.095] (unit increase)	0.2424	0.1195	0.04267	T	Yes	Yes
Common variants at CDKAL1 and KLF9 are associated with body mass index in east Asian populations.	26,620 Japanese ancestry individuals	Body mass index	16	53808996	FTO	rs12149832	A	intron	5e-22	0.073	[0.057-0.089] (unit increase)	0.2728	0.1208	0.02403	A	Yes	Yes
7,917 African American individuals, 3,506 Hispanic individuals	7,138 African American individuals	HDL cholesterol	16	56956804	CETP	rs247617	A	intergenic	1e-44	0.0619	[NR] (unit increase)	0.04702	0.01895	0.01322	A	Yes	Yes
8,656 European ancestry individuals	11,437 European ancestry individuals	HDL cholesterol	16	56959412	CETP	rs3764261	A	intergenic	2e-57	3.47	[NR] (mg/dl higher)	0.04251	0.01895	0.02501	A	Yes	Yes
18,245 European ancestry females	NA	HDL cholesterol	16	56961324	CETP, NUP93, HERPUD1, SLC12A3	rs1800775	A	nearGene-5	4e-93	3.09	(mg/dL increase)	0.001775	0.01416	0.9003	C	/	/
8,656 European ancestry individuals	11,437 European ancestry individuals	HDL cholesterol	16	56963321	CETP	rs1864163	G	intron	7e-39	4.12	[NR] (mg/dl higher)	-0.05837	0.02167	0.007145	A	Yes	Yes
20,697 European ancestry individuals, 715 Orcadian individuals	NA	HDL cholesterol	16	56971567	CETP	rs1532624	C	intron	9e-94	0.21	[NR] (s.d. decrease)	0.01428	0.01582	0.3668	A	/	/
12,545 Korean ancestry individuals	Up to 30,395 East Asian ancestry individuals	HDL cholesterol	16	56978467	CETP	rs12708980	C	intron	2e-28	0.0396	[0.033-0.047] (mg/dL decrease)	-0.05943	0.02159	0.005967	G	Yes	Yes
7,813 African American individuals	4,323 African American and Afro-Caribbean individuals	HDL cholesterol	16	67877614	EDC4	rs8060686	T	cds-synon	8e-06	0.0715	[0.04-0.103] (unit decrease)	0.02062	0.02538	0.4167	C	/	/
4,763 Northern Finnish founder individuals	NA	HDL cholesterol	16	67979568	LCAT	rs255049	G	intron	3e-08	0.05	[0.03-0.07] (mmol/l increase)	-0.002427	0.0208	0.9071	C	/	/
8,656 European ancestry individuals	11,437 European ancestry individuals	HDL cholesterol	16	67991092	LCAT	rs255052	A	intron	1e-07	0.74	[NR] (mg/dl higher)	0.005663	0.02168	0.794	A	/	/
Genome-wide association study of coronary heart disease and its risk factors in 8,090 African Americans: the NHLBI CARe Project.	7,565 African American individuals	LDL cholesterol	16	72897186	ZFHX3	rs16971384	A	intron	5e-06	0.0715	[0.041-0.102] (unit decrease)	-0.02573	0.02344	0.2724	G	/	/
94,595 European ancestry individuals	93,982 European ancestry individuals	HDL cholesterol	16	81501185	CMIP	rs2925979	T	intron	1e-19	0.035	[NR] (unit decrease)	-0.03438	0.01429	0.01624	T	Yes	Yes
Framingham Heart Study 100K Project: genome-wide associations for blood pressure and arterial stiffness.	Up to 1,327 individuals	Systolic blood pressure	16	83730599	CDH13	rs3096277	?	intron	1e-09			0.3099	0.4723	0.5119	C	/	/
4,763 Northern Finnish founder individuals	NA	HDL cholesterol	17	2525214	intergenic	rs9891572	A	intergenic	2e-07	0.05	[0.048-0.051] (mmol/l increase)	-0.0008939	0.01483	0.9519	T	/	/
Discovery and refinement of loci associated with lipid levels.	94,595 European ancestry individuals	LDL cholesterol	17	7188331	DLG4	rs314253	C	intergenic	3e-10	0.024	[NR] (unit decrease)	0.01027	0.02318	0.6578	T	/	/
94,595 European ancestry individuals	93,982 European ancestry individuals	HDL cholesterol	17	39657603	STARD3	rs11869286	G	intron	3e-17	0.032	[NR] (unit decrease)	0.03749	0.01415	0.008141	C	Yes	Yes
Genome-wide association study identifies eight loci associated with blood pressure.	34,433 European ancestry individuals	Systolic blood pressure	17	45130754	ACBD4, HEXIM1, HEXIM2, PLCD3	rs12946454	T	nearGene-5;intron	1e-08	0.57	[0.37-0.77] (mm Hg increase)	0.08134	0.6121	0.8943	T	/	/
Biological, clinical and population relevance of 95 loci for blood lipids.	95,454 European ancestry individuals	LDL cholesterol	17	47347749	OSBPL7	rs7206971	T	intron	4e-09	0.87	[0.52-1.22] (mg/dL decrease)	-0.05553	0.02645	0.03597	A	Yes	Yes
Association analyses of 249,796 individuals reveal 18 new loci associated with body mass index.	Up to 123,865 European ancestry individuals	Body mass index	17	48046570	CBX1	rs3764400	C	nearGene-5;intron	4e-07			0.1036	0.08009	0.1961	C	/	/
Genome-wide association study identifies eight loci associated with blood pressure.	34,433 European ancestry individuals	Diastolic blood pressure	17	49363104	PHB, ZNF652	rs16948048	G	nearGene-5;intron	5e-09	0.31	[0.21-0.41] (mm Hg increase)	-0.02315	0.3995	0.9538	G	/	/
94,595 European ancestry individuals	93,982 European ancestry individuals	HDL cholesterol	17	68879153	ABCA8	rs4148008	G	intron	1e-12	0.028	[NR] (unit decrease)	-0.005548	0.01419	0.6958	G	/	/
94,595 European ancestry individuals	93,982 European ancestry individuals	HDL cholesterol	17	78407903	PGS1	rs4129767	G	intron	2e-11	0.024	[NR] (unit decrease)	0.005193	0.01546	0.7371	A	/	/
Up to 4,274 European ancestry individuals	Up to 15,873 European ancestry individuals	HDL cholesterol	18	49632720	LIPG	rs7240405	A	intergenic	5e-10	2.27	[NR] (mg/dl decrease)	-0.02277	0.02206	0.3022	A	/	/
99,900 European ancestry individuals	NA	HDL cholesterol	18	49634583	LIPG	rs7241918	G	intergenic	3e-49	1.31	[1.11-1.51] (mg/dL decrease)	-0.01958	0.0219	0.3713	G	/	/
19,840 European ancestry individuals	Up to 20,623 European ancestry individuals	HDL cholesterol	18	49640844	LIPG	rs4939883	T	intergenic	7e-15	0.14	[0.10-0.18] (s.d. decrease)	-0.02039	0.01838	0.2674	T	/	/
up to 17,723 European ancestry individuals	up to 37,774 European ancestry individuals, up to 9,665 Indian Asian ancestry individuals	HDL cholesterol	18	49655298	LIPG	rs2156552	T	intergenic	2e-12	0.03	[0.02-0.04] (unit increase)	-0.01742	0.01834	0.3424	A	/	/
EMR-linked GWAS study: investigation of variation landscape of loci for body mass index in children.	up to 2,860 European ancestry children	Body mass index	18	60006567	MC4R	rs12964056	A	intergenic	7e-07	4.98	[NR] (z score decrease)	-0.001764	0.08634	0.9837	A	/	/
Genome-wide analysis of BMI in adolescents and young adults reveals additional insight into the effects of genetic loci over the life course.	Up to 13,627 European ancestry individuals	Body mass index	18	60067625	MC4R, PMAIP1	rs7234864	T	intergenic	4e-17	0.081	[0.061-0.101] (unit increase)	-0.08634	0.09862	0.3815	T	/	/
Common variants at CDKAL1 and KLF9 are associated with body mass index in east Asian populations.	26,620 Japanese ancestry individuals	Body mass index	18	60161404	MC4R	rs2331841	A	intergenic	2e-11	0.046	[0.032-0.060] (unit increase)	0.05331	0.09444	0.5725	A	/	/
Meta-analysis of genome-wide association data identifies novel susceptibility loci for obesity.	8,463 European ancestry individuals, 7,478 African American individuals, 3,348 Hispanic individuals, 1,624 Han Chinese ancestry individuals	Body mass index	18	60161902	MC4R	rs6567160	C	intergenic	8e-19	0.09	[0.070-0.110] (kg/m2 increase)	0.01136	0.0964	0.9062	C	/	/
Association analyses of 249,796 individuals reveal 18 new loci associated with body mass index.	Up to 123,865 European ancestry individuals	Body mass index	18	60172536	MC4R	rs571312	A	intergenic	6e-42	0.23	[0.17-0.29] (kg/m2 increase)	0.01085	0.09641	0.9104	A	/	/
Meta-analysis of genome-wide association studies in East Asian-ancestry populations identifies four new loci for body mass index.	82,438 East Asian ancestry individuals, 4,301 South East Asian ancestry individuals	Body mass index	18	60174356	MC4R	rs591166	A	intergenic	7e-14	0.0464	[0.034-0.059] (unit increase)	0.06212	0.09462	0.5116	A	/	/
99,900 European ancestry individuals	NA	HDL cholesterol	18	60181790	MC4R, RPS3A	rs12967135	A	intergenic	7e-09	0.42	[0.24-0.6] (mg/dL decrease)	-0.003524	0.01719	0.8376	A	/	/
Six new loci associated with body mass index highlight a neuronal influence on body weight regulation.	32,387 European ancestry individuals	Body mass index	18	60183864	MC4R	rs17782313	C	intergenic	5e-18	0.2	[0.12-0.28] (kg/m2 increase)	0.009485	0.09644	0.9217	C	/	/
Genome-wide meta-analysis identifies 11 new loci for anthropometric traits and provides insights into genetic architecture.	7,962 European ancestry high body mass index individuals, 8,106 European ancestry low body mass index individuals	Body mass index	18	60191596	MC4R	rs8089364	C	intergenic	4e-21	1.24	[NR]	-0.01291	0.09751	0.8947	C	/	/
Genome-wide association yields new sequence variants at seven loci that associate with measures of obesity.	72,598 European ancestry individuals, 1,160 African American individuals	Body mass index	18	60217517	MC4R	rs12970134	A	intergenic	1e-12	4.38	[3.16-5.60] (% SD)	-0.03174	0.09849	0.7473	A	/	/
Discovery and refinement of loci associated with lipid levels.	94,595 European ancestry individuals	Triglycerides	19	7224420	INSR	rs7248104	A	intron;UTR-3	5e-10	0.022	[NR] (mg/dL decrease)	-0.006452	0.006514	0.3221	A	/	/
94,595 European ancestry individuals	93,982 European ancestry individuals	HDL cholesterol	19	8368312	ANGPTL4	rs7255436	C	intron	2e-08	0.032	[NR] (unit decrease)	0.04158	0.02545	0.1025	A	/	/
Genome-wide association analysis of metabolic traits in a birth cohort from a founder population.	4,763 Northern Finnish founder individuals	LDL cholesterol	19	11084354	LDLR	rs11668477	G	intergenic	2e-07	0.13	[0.08-0.17] (mmol/l decrease)	-0.03431	0.0308	0.2655	G	/	/
Genetic variants influencing circulating lipid levels and risk of coronary artery disease.	up to 17,723 European ancestry individuals	LDL cholesterol	19	11127797	LDLR	rs2738459	C	intron	7e-06	0.02	[0.01-0.03] (unit decrease)	-0.01931	0.02597	0.4574	A	/	/
7,813 African American individuals	4,323 African American and Afro-Caribbean individuals	HDL cholesterol	19	11223619	DOCK6	rs4804155	C	intron	5e-06	0.0751	[0.043-0.107] (unit increase)	-0.01558	0.01626	0.3379	G	/	/
7,917 African American individuals, 3,506 Hispanic individuals	7,138 African American individuals	HDL cholesterol	19	11232027	LOC55908	rs12979813	T	intron	2e-09	0.0235	[NR] (unit decrease)	-0.01852	0.01487	0.213	G	/	/
94,595 European ancestry individuals	93,982 European ancestry individuals	HDL cholesterol	19	11236817	ANGPTL8	rs737337	C	cds-synon	5e-17	0.056	[NR] (unit decrease)	-0.009254	0.01607	0.5648	C	/	/
1,122 Mexican ancestry hypertriglyceridemia cases, 1,118 Mexican ancestry controls	1,067 Mexican ancestry hypertriglyceridemia cases, 1,054 Mexican ancestry controls	HDL cholesterol	19	11239812	DOCK6, KANK2, LOC55908, RAB3D, SPC24, TSPAN16	rs2278426	?	missense;intron	3e-09	0.14	[0.1-0.18] (unit decrease)	-0.01136	0.01635	0.4871	T	/	/
Discovery and refinement of loci associated with lipid levels.	94,595 European ancestry individuals	Triglycerides	19	19296909	CILP2	rs10401969	C	intron	1e-69	0.121	[NR] (mg/dL decrease)	0.01993	0.01039	0.05524	C	/	No
Newly identified loci that influence lipid concentrations and risk of coronary artery disease.	8,589 European ancestry individuals	LDL cholesterol	19	19547663	CILP2, NCAN	rs16996148	G	intergenic	3e-09	3.32	[NR] (mg/dl higher)	-0.03228	0.04858	0.5065	T	/	/
Common variants at 30 loci contribute to polygenic dyslipidemia.	19,840 European ancestry individuals	Triglycerides	19	19551411	CILP2, NCAN, PBX4	rs17216525	T	intergenic	4e-11	0.11	[0.05-0.17] (s.d. decrease)	0.01384	0.01251	0.2687	T	/	/
Genetic variants influencing circulating lipid levels and risk of coronary artery disease.	up to 17,723 European ancestry individuals	Triglycerides	19	19678719	CILP2, ZNF101	rs2304130	G	intron	4e-08	0.07	[0.04-0.10] (unit decrease)	-0.002825	0.008355	0.7354	G	/	/
Discovery and refinement of loci associated with lipid levels.	94,595 European ancestry individuals	Triglycerides	19	33408159	PEPD	rs731839	G	intron	3e-09	0.022	[NR] (mg/dL increase)	0.004777	0.005842	0.4136	A	/	/
Genome-wide association yields new sequence variants at seven loci that associate with measures of obesity.	72,598 European ancestry individuals, 1,160 African American individuals	Body mass index	19	33818627	CHST8, KCTD15	rs29941	C	intergenic	7e-12	4.18	[2.98-5.38] (% SD)	0.1607	0.09458	0.08958	G	/	Yes
Six new loci associated with body mass index highlight a neuronal influence on body weight regulation.	32,387 European ancestry individuals	Body mass index	19	33831232	KCTD15	rs11084753	G	intergenic	2e-08	0.06	[-0.01-0.13] (kg/m2 increase)	0.0979	0.08345	0.2409	G	/	/
12,545 Korean ancestry individuals	Up to 30,395 East Asian ancestry individuals	HDL cholesterol	19	44873027	APOE, TOMM40, PVRL2	rs519113	C	intron	8e-11	0.0179	[0.012-0.023] (mg/dL decrease)	-0.01924	0.01987	0.3329	G	/	/
Loci influencing lipid levels and coronary heart disease risk in 16 European population cohorts.	17,083 European ancestry individuals, 714 Orcadian individuals	LDL cholesterol	19	44892009	APOE, TOMM40	rs157580	G	intron	2e-19	0.11	[NR] (s.d. decrease)	-0.0556	0.02302	0.01582	A	Yes	Yes
Genome-wide characterization of shared and distinct genetic components that influence blood lipid levels in ethnically diverse human populations.	7,861 African American individuals, 3,425 Hispanic individuals	LDL cholesterol	19	44900155	APOE	rs1160985	C	intron	2e-21	6.772	[NR] (unit increase)	-0.09236	0.02541	0.000287	T	Yes	Yes
High density GWAS for LDL cholesterol in African Americans using electronic medical records reveals a strong protective variant in APOE.	1,249 African American individuals	LDL cholesterol	19	44908822	APOE	rs7412	T	missense	2e-09	12.3	[8.4-16.3] (mg/dL decrease)	-0.3131	0.03982	6.719e-15	T	Yes	Yes
Biological, clinical and population relevance of 95 loci for blood lipids.	96,598 European ancestry individuals	Triglycerides	19	44911194	APOC1, APOC2, APOE	rs439401	T	intergenic	1e-30	5.5	[4.64-6.36] (mg/dL decrease)	0.009289	0.005984	0.1208	C	/	/
Discovery and refinement of loci associated with lipid levels.	94,595 European ancestry individuals	LDL cholesterol	19	44919689	APOE	rs4420638	G	nearGene-3	2e-178	0.225	[NR] (unit increase)	0.07524	0.03403	0.02718	G	Yes	Yes
Meta-analysis identifies common variants associated with body mass index in east Asians.	22,762 East Asian ancestry individuals, 2,522 Malay ancestry individuals, 2,431 Chinese, Malay and Asian Indian ancestry individuals	Body mass index	19	45669020	GIPR, QPCTL	rs11671664	G	intron	6e-14	4.22	[2.73-5.71] (% increase)	-0.0912	0.07939	0.2508	A	/	/
Association analyses of 249,796 individuals reveal 18 new loci associated with body mass index.	Up to 123,865 European ancestry individuals	Body mass index	19	45698914	GIPR, QPCTL	rs2287019	C	intron	2e-16	0.15	[0.09-0.21] (kg/m2 increase)	0.007021	0.1022	0.9453	T	/	/
Association analyses of 249,796 individuals reveal 18 new loci associated with body mass index.	Up to 123,865 European ancestry individuals	Body mass index	19	47065746	TMEM160, ZC3H4	rs3810291	A	UTR-3	2e-12	0.09	[0.05-0.13] (kg/m2 increase)	0.1323	0.08752	0.1308	A	/	/
94,595 European ancestry individuals	93,982 European ancestry individuals	HDL cholesterol	19	51820963	HAS1	rs17695224	A	intron	2e-13	0.029	[NR] (unit decrease)	-0.003781	0.01861	0.839	A	/	/
94,595 European ancestry individuals	93,982 European ancestry individuals	HDL cholesterol	19	54288907	LILRA3	rs386000	C	intergenic	3e-23	0.048	[NR] (unit increase)	0.006404	0.0192	0.7388	G	/	/
Genome-wide analysis of BMI in adolescents and young adults reveals additional insight into the effects of genetic loci over the life course.	Up to 13,627 European ancestry individuals	Body mass index	20	6629230	BMP2	rs6107853	A	intergenic	2e-06	0.04	[0.022-0.058] (unit increase)	0.09263	0.09936	0.3513	G	/	/
Six new loci associated with body mass index highlight a neuronal influence on body weight regulation.	32,387 European ancestry individuals	Body mass index	20	6641038	BMP2	rs2145270	T	intergenic	6e-06			0.1041	0.1193	0.3832	C	/	/
Genome-wide association study in Chinese identifies novel loci for blood pressure and hypertension.	11,816 Han Chinese ancestry individuals	Diastolic blood pressure	20	10985350	JAG1	rs1887320	A	intergenic	2e-08	0.43	[0.27-0.59] (unit increase)	0.08877	0.3199	0.7814	G	/	/
Genome-wide association study in Chinese identifies novel loci for blood pressure and hypertension.	11,816 Han Chinese ancestry individuals	Systolic blood pressure	20	10985350	JAG1	rs1887320	A	intergenic	1e-08	0.78	[0.51-1.05] (unit increase)	0.8345	0.4721	0.07728	G	/	No
Genetic variants in novel pathways influence blood pressure and cardiovascular disease risk.	69,395 European ancestry individuals	Systolic blood pressure	20	10988382	JAG1	rs1327235	G	intergenic	2e-08	0.34	[NR] (mmHg increase)	0.7472	0.4767	0.1172	A	/	/
Genetic variants in novel pathways influence blood pressure and cardiovascular disease risk.	69,395 European ancestry individuals	Diastolic blood pressure	20	10988382	JAG1	rs1327235	G	intergenic	1e-15	0.302	[NR] (mmHg increase)	0.01258	0.3233	0.969	A	/	/
Discovery and refinement of loci associated with lipid levels.	94,595 European ancestry individuals	LDL cholesterol	20	12982070	SPTLC3	rs364585	A	intergenic	4e-10	0.025	[NR] (unit decrease)	-0.007376	0.02335	0.7521	A	/	/
Discovery and refinement of loci associated with lipid levels.	94,595 European ancestry individuals	LDL cholesterol	20	17865277	SNX5	rs2328223	C	intergenic	6e-09	0.03	[NR] (unit increase)	0.002975	0.02776	0.9147	C	/	/
A weighted false discovery rate control procedure reveals alleles at FOXA2 that influence fasting glucose levels.	2,029 African American individuals, 7,428 European ancestry individuals	Fasting plasma glucose	20	22587304	FOXA2	rs1209523	?	nearGene-5;intron	2e-11			-0.0895	0.05901	0.1295	T	/	/
Genome-wide association meta-analysis identifies novel variants associated with fasting plasma glucose in East Asians.	24,740 East Asian individuals	Fasting plasma glucose	20	22600630	FOXA2	rs6048216	?	intron	2e-12	0.095	[0.070-0.120] (unit increase)	-0.09612	0.0661	0.1461	C	/	/
Discovery and refinement of loci associated with lipid levels.	94,595 European ancestry individuals	LDL cholesterol	20	40462847	MAFB	rs2902940	G	intergenic	2e-11	0.027	[NR] (unit decrease)	-0.01329	0.02576	0.6059	G	/	/
Common variants at 30 loci contribute to polygenic dyslipidemia.	19,840 European ancestry individuals	LDL cholesterol	20	40600144	MAFB	rs6102059	T	intron	4e-09	0.06	[0.03-0.10] (s.d. decrease)	-0.01482	0.023	0.5196	C	/	/
Biological, clinical and population relevance of 95 loci for blood lipids.	95,454 European ancestry individuals	LDL cholesterol	20	41043978	TOP1	rs6029526	A	intron	3e-19	1.41	[1.08-1.74] (mg/dL increase)	-0.0604	0.03082	0.05019	T	/	Yes
A novel locus for body mass index on 5p15.2: a meta-analysis of two genome-wide association studies.	5,218 European ancestry individuals	Body mass index	21	29728478	GRIK1	rs933117	A	intron	6e-06	0.8491	[NR] (unit decrease)	0.02249	0.1221	0.8539	A	/	/
7,917 African American individuals, 3,506 Hispanic individuals	7,138 African American individuals	HDL cholesterol	21	30688172	intergenic	rs13046373	C	intergenic	4e-06	0.0226	[NR] (unit decrease)	0.02325	0.01504	0.1223	G	/	/
94,595 European ancestry individuals	93,982 European ancestry individuals	HDL cholesterol	22	21577779	UBE2L3	rs181362	T	intron	4e-18	0.038	[NR] (unit decrease)	0.0004035	0.01397	0.977	C	/	/
Meta-analysis identifies 13 new loci associated with waist-hip ratio and reveals sexual dimorphism in the genetic basis of fat distribution.	Up to 77,167 European ancestry individuals	Waist-hip ratio	22	29055683	KREMEN1, ZNRF3	rs4823006	A	UTR-3	1e-11	0.02	[NR] (unit increase)	0.002441	0.001774	0.1689	A	/	/
Discovery and refinement of loci associated with lipid levels.	94,595 European ancestry individuals	LDL cholesterol	22	29982714	MTMR3	rs5763662	T	intron	1e-08	0.077	[NR] (unit increase)	0.003432	0.03859	0.9291	T	/	/
Discovery and refinement of loci associated with lipid levels.	94,595 European ancestry individuals	Triglycerides	22	38150026	PLA2G6	rs5756931	C	intron	3e-08	0.02	[NR] (mg/dL decrease)	-0.02108	0.009111	0.02079	C	Yes	Yes
*The effect sizes of metabolic-associated SNPs were given as OR (for MetS) and Beta (for metabolic components).
#In current study, ORs were estimated using logistic regressions for MetS adjusted for age, gender, and the first two principal components in additive model.
Betas were estimated using linear regressions for metabolic components adjusted for age, gender, and the first two principal components in additive model.
